# Supplementary material for: Comparison of the global gene expression of choroid plexus and meninges and associated vasculature under control conditions and after pronounced hyperthermia or amphetamine toxicity
Source: BMC Genomics. 2013 Mar 5;14:147. doi: 10.1186/1471-2164-14-147 (PMC3602116; doi:10.1186/1471-2164-14-147)
Supplement: Additional file 1: Table S1 — Normalized gene expression in control animals for all four brain regions retermined by the Agilent-014879 Whole Rat Genome 4x44K 60mer oligonucleotide arrays (G4131F, Agilent Technologies, Palo Alto, CA; NCBI GEO Accession # GPL7294). [file 1471-2164-14-147-S1.xls]

## Sheet: CTRL3h_mstd_MAV-PC-STR-CP
Supplementary Table 1 - NormalizedGene Expression in Control Animals for All Four Brain Regions Determined by the
Agilent-014879 Whole Rat Genome 4x44K 60mer oligonucleotide arrays (G4131F, Agilent Technologies, Palo Alto, CA; NCBI GEO Accession # GPL7294)
	Brain Region			Brain Region			Brain Region			Brain Region
	MAV			Parietal Cortex			Striatum			Choroid Plexus
NCBI Gene Symbol	3 hr Control Mean	3 hr Control SD		3 hr Control Mean	3 hr Control SD		3hr Control Mean	3 hr Control SD		3hr Control Mean	3 hr Control SD
A1bg	7.8456	1.6014		6.9863	3.2921		9.9556	2.5042		11.3047	7.9389
A2m	6811.95	3311.7		261.224	21.4531		751.475	101.793		15884.2	1320.55
A3galt2	226.795	44.1728		20.0452	6.0988		27.6469	2.7041		35.5331	19.9958
A4galt	14.3842	5.7136		11.2583	3.7268		12.4982	4.979		12.0193	6.5252
Aaas_predicted	168.551	12.3529		227.331	27.2443		279.047	19.9692		192.709	50.9944
Aacs	441.424	45.7522		1180.91	93.6517		737.813	71.8932		375.802	20.4879
Aadac	8.0233	5.0585		5.7702	2.8638		3.45	0.1279		NA	NA
Aadacl1_predicted	14.6019	7.0606		49.8728	17.5009		41.4478	5.4454		22.1848	6.5287
Aadat	16.6622	7.2435		30.7597	3.967		57.0173	13.9613		6.2309	2.7177
Aamp_predicted	7493	1110.42		6958.83	186.62		7848.14	584.532		7992.75	762.023
Aanat	63.756	20.9145		105.629	29.1044		63.0852	19.5459		48.9044	15.7904
Aard	827.05	167.597		139.024	36.6224		47.181	7.713		149.154	50.1047
Aars	665.232	109.219		2714.88	155.121		1440.78	84.956		1186.33	53.4301
Aarsl_predicted	44.6561	0.6062		78.4402	6.7441		68.2714	6.0395		103.028	67.1151
Aasdhppt_predicted	356.207	59.5334		251.708	30.9842		241.938	16.608		413.845	54.4699
Aatf	681.307	92.9074		533.429	59.0455		643.184	9.098		340.751	34.0728
Abat	223.885	95.7001		489.413	50.6853		608.288	57.7601		152.197	32.5652
Abca1	181.297	31.1372		66.969	15.1394		78.1943	13.574		248.96	29.4568
Abca12_predicted	12.4485	3.291		9.2491	2.8324		32.0281	7.6726		11.8411	2.2432
Abca13_predicted	9.4588	2.8833		9.5876	1.3331		12.9214	6.4768		9.6803	6.0852
Abca15_predicted	6.8113	1.9479		5.6829	0.0186		6.4736	3.5932		18.1085	14.2333
Abca17	12.4138	3.4618		7.4069	2.9861		4.8372	1.2735		NA	NA
Abca2	9113.29	2511.2		12988.1	707.964		20567.6	2718.18		20922.7	1227.74
Abca3	36.6112	3.6132		44.0347	12.0688		28.8461	3.2621		27.9276	17.4516
Abca3	2445.04	957.825		2295.25	168.942		1675.87	59.3519		1129.63	86.1933
Abca3	330.303	55.0787		505.603	36.4766		370.552	64.7678		233.047	40.5766
Abca4_predicted	155.331	77.2413		8.8066	3.651		8.2654	2.7421		919.78	131.634
Abca4_predicted	58.8235	26.1256		15.9533	9.6766		14.5312	3.0486		167.528	94.8023
Abca5	43.5659	9.5804		30.4494	1.7597		26.5387	6.7462		112.977	138.249
Abca6_predicted	19.7477	13.9729		14.556	3.1904		14.9497	3.581		13.4135	6.2301
Abca7	553.151	162.406		1039.6	110.587		394.608	34.5664		1051.73	84.4522
Abca8a_predicted	62.0373	13.0151		63.9239	13.5291		137.994	14.903		69.3028	42.7323
Abcb1	90.6831	29.3059		31.2733	11.4534		30.7865	7.732		9.2763	4.9007
Abcb10	29.3904	5.8546		62.2454	4.9866		36.6719	3.9264		38.1935	13.2705
Abcb11	17.7035	3.2218		13.9698	5.5664		13.5843	2.8196		47.107	64.7466
Abcb11	5.7552	3.9352		6.8736	2.0625		6.5389	2.7021		9.3	0.6858
Abcb1a	143.724	42.0863		23.3974	5.9873		37.4576	4.7666		9.4277	1.6917
Abcb4	22.5314	7.1707		59.8901	6.0554		77.3064	6.7188		23.5614	13.6049
Abcb6	530.408	25.5608		1007.54	55.4642		1116.08	58.4157		1012.79	21.8136
Abcb7	37.6495	9.4153		19.3368	2.3575		18.966	5.4294		48.2745	21.3862
Abcb8	180.255	4.0631		523.684	21.6308		498.732	67.5085		515.333	31.2721
Abcb9	34.9674	9.1909		341.137	33.7845		304.912	15.2749		236.719	27.3225
Abcb9	12.2952	2.901		114.81	4.3399		94.4082	44.1281		53.2621	7.8984
Abcc1	1326.18	401.167		1999.92	148.546		1301.65	197.386		5426.62	513.903
Abcc10_predicted	16.818	3.4033		21.7043	3.9632		25.2543	2.4247		17.5221	4.9137
Abcc12	12.912	13.3341		8.2956	0.7469		7.7991	1.8374		27.6235	31.2776
Abcc2	27.5407	4.3772		234.657	16.0245		167.219	12.5332		82.6851	17.1363
Abcc3	172.969	33.7297		18.3098	2.9776		34.0988	5.1052		27.8544	13.6343
Abcc3	49.7597	9.992		16.1681	7.2064		15.2303	4.9233		12.5255	6.7196
Abcc4	37.4729	5.811		27.2163	1.3806		27.8482	6.8482		53.5545	16.9643
Abcc4	166.763	11.0575		50.5489	12.589		79.1435	8.6661		304.178	39.6733
Abcc5	2942.53	202.7		7323.54	598.561		10491.1	935.818		1651.19	168.902
Abcc6	397.499	75.2699		81.2806	3.5876		65.1047	7.7491		83.0161	18.2016
Abcc8	61.5692	43.9695		851.425	106.26		404.131	38.6821		92.356	12.7796
Abcc9	116.277	17.5348		206.727	19.2335		138.835	29.782		110.498	33.7065
Abcd1_predicted	35.7767	6.7469		54.1638	19.9489		43.1335	8.9986		35.2149	8.1377
Abcd2	127.826	33.6302		1547.23	170.984		1496.89	90.0264		36.9023	12.4373
Abcd3	13786.6	491.058		10166.5	474.279		12686.3	1312.07		12904.2	1458.94
Abce1	1204.5	37.3979		1109.53	113.04		1287.47	100.241		1371.66	206.081
Abce1	41.9223	2.0161		26.9914	3.7688		36.5778	5.6979		38.4692	18.1424
Abcf1	5702.53	111.083		9101.04	457.477		9892.78	738.393		5074.66	331.681
Abcf1	1262.67	93.1703		1752.66	153.945		2011.18	124.169		1225.2	92.414
Abcf1	1428.43	427.62		4075.18	183.27		2358.84	362.711		1992.96	257.451
Abcf2_predicted	81.1614	7.0556		253.476	24.6139		236.254	17.6015		192.465	32.9779
Abcf3	277.958	31.6051		588.055	28.8512		464.32	14.9486		600.506	33.5183
Abcg1	1185.96	372.667		2357.56	156.307		4053.8	141.442		1738.39	154.791
Abcg2	852.615	160.139		276.404	50.5539		339.069	91.8732		46.4163	26.3361
Abcg3	518.401	73.0013		64.2646	4.8866		52.7866	10.8085		163.681	48.2843
Abcg4	18.1869	7.6365		18.5078	7.4111		15.1088	4.1411		11.8785	0.8469
Abcg5	25.931	12.5153		14.7501	4.5409		17.8418	3.8176		170.674	41.0821
Abcg8	9.3925	0.7029		7.9619	3.2746		9.1896	3.4109		6.156	0.083
Abcg8	9.4467	5.0113		10.8572	3.6078		13.3009	5.6641		4879.43	9744.74
Abhd1	217.663	35.8182		322.749	56.0553		353.754	22.3252		424.634	62.8676
Abhd14a	1447.47	184.763		703.317	13.3631		836.452	47.4458		1770.28	213.428
Abhd14b	612.535	163.735		136.013	11.0405		117.787	12.9863		606.51	62.2024
Abhd2_predicted	38.5285	19.6972		32.3529	9.5556		40.4235	7.2217		225.583	52.5288
Abhd2_predicted	143.685	84.853		107.244	13.9005		108.547	11.2339		777.696	58.6532
Abhd3_predicted	482.188	123.854		933.007	135.121		1411.77	37.3097		840.73	60.88
Abhd4_predicted	205.439	47.6206		254.321	30.881		238.831	50.4995		205.875	50.6579
Abhd6	227.692	23.4264		315.346	33.664		380.283	5.8029		585.687	88.5746
Abhd6	364.238	73.6074		539.122	47.1506		529.995	22.239		891.993	58.1723
Abhd7_predicted	761.465	156.945		8618.55	488.08		4246.48	183.428		1978.63	170.85
Abhd8_predicted	792.48	137.462		4918.97	484.614		2541.94	233.369		1634.46	66.2869
Abhd9_predicted	17.7354	1.0571		16.453	3.5519		16.3877	4.6538		15.1306	3.8836
Abi1	215.717	33.9465		583.381	36.055		626.271	42.8916		178	29.9789
Abi2	17.6309	0.7412		14.4492	7.9936		20.5399	2.4679		19.1374	7.4005
Abi2	3198.78	1967.51		11078.1	834.121		15029.3	282.002		3368.04	345.421
Abi3	96.3882	14.5761		102.007	16.9879		81.7213	10.9248		78.9676	15.3338
Abl2	33.0636	4.8177		63.5297	8.8094		55.0656	5.3643		73.9011	85.4075
Ablim1_predicted	126.126	15.6154		147.169	6.4663		87.0035	10.2131		157.197	41.1336
Ablim1_predicted	44.3027	2.9216		32.8197	1.764		29.0194	9.4794		55.5098	20.7531
Ablim2	316.391	83.8684		2550.65	169.725		8020.49	643.293		91.3684	37.8759
Abo	141.691	13.1072		159.989	6.9893		158.13	11.5877		203.826	60.8349
Abo	10.1504	3.0734		8.6056	1.5002		15.4305	3.3491		8.9328	5.918
Abp1	14.1162	3.0197		14.4432	4.8103		20.3126	5.4136		43.3171	54.8388
Abp10	2296.76	893.378		5140.32	393.055		3428.28	451.029		2720.6	278.221
Abpa	5.4486	1.295		6.3422	2.8639		5.5434	0.9273		10.1512	1.785
Abr_predicted	1503.16	399.806		6540.86	851.766		3775.67	260.463		3265.08	334.272
Abra	44.4828	28.3004		50.7922	7.2804		15.3507	5.6136		79.5931	82.73
Abt1	597.95	104.384		572.278	47.3656		701.845	51.1684		391.667	63.2025
Abtb1	171.225	11.6617		247.919	9.2811		212.865	5.1334		179.717	21.3022
Abtb2	320.852	64.4643		590.184	86.5919		443.714	63.9914		36.0056	16.8423
Acaa1	839.181	105.603		1075.87	70.6355		945.014	64.5874		1586.71	123.649
Acaa1	5643.6	436.696		5285.54	367.715		5150.77	236.015		6425.5	1110.4
Acaa2	1628.55	200.195		731.27	51.9841		738.886	97.3179		2681.59	187.74
Acaa2	695.163	131.811		326.55	15.8112		384.141	25.5939		1241.06	71.6948
Acaca	58.2664	6.404		93.3477	18.0476		71.4213	11.5608		48.0273	22.2563
Acaca	1590.58	104.672		3508.73	105.798		3529.51	277.69		2425.34	128.234
Acacb	11.2182	6.4575		8.525	3.1058		12.9315	4.6501		17.162	0.196
Acad11_predicted	218.385	17.6283		101.087	11.1632		122.409	31.0759		333.964	34.0987
Acad9	66.6835	7.135		199.395	29.8378		144.612	25.245		91.8435	24.3946
Acad9	969.758	34.0433		1411.51	55.0833		1436.25	99.3741		1359.91	57.1468
Acadl	4325.85	782.845		1897.68	189.05		1982.55	167.683		4117.39	284.217
Acadm	3064.13	303.009		628.828	35.9537		763.98	38.9592		2514.09	189.579
Acads	2358.28	449.44		1492.18	340.265		2102.19	84.9141		4079.05	447.158
Acadsb	149.508	47.5823		72.4151	12.8659		72.9245	12.3913		50.0874	13.4662
Acadvl	2190.58	54.5489		871.276	53.1678		967.687	48.9195		2881.58	317.795
Acadvl	3077.58	338.194		1167.71	46.0529		1380.67	37.9316		3939.43	262.776
Acat1	2632.06	551.296		990.844	71.5115		1171.58	207.757		4199.55	181.849
Acat1	1083.63	162.169		426.098	24.3757		578.374	124.297		2175.39	62.7645
Acat2	1768.76	174.828		2324.18	195.683		1856.54	102.836		1711.55	131.104
Acat2	9.7829	2.6018		14.1893	0.8938		9.7969	4.99		22.4634	14.8997
Acbd3	300.4	22.7711		189.261	15.5121		166.315	22.6577		310.838	46.2144
Acbd4	70.9495	12.9366		236.668	29.3728		214.95	22.1193		165.568	40.6021
Acbd5	345.146	71.9588		312.555	37.1249		394.626	81.976		428.546	28.6251
Acbd5	352.545	79.2569		307.382	34.9343		389.985	63.388		395.54	59.3404
Acbd6	382.746	47.8067		393.545	30.9839		412.591	53.0117		651.01	76.5216
Accn1	20.6966	5.5276		166.391	13.0192		101.365	12.0087		12.9485	8.5561
Accn2	60.1145	16.1994		154.627	6.6442		350.567	35.1578		10.0385	4.0467
Accn3	10.7279	1.261		16.2754	2.3794		14.179	4.7183		31.4742	32.0997
Accn4	65.1639	71.2248		63.0175	8.2018		776.267	95.5297		28.2324	9.5183
Accn5	11.6269	2.6668		11.416	4.5652		12.0222	6.6809		14.5801	7.3785
Ace	351.987	283.87		22.572	1.5642		122.882	20.5191		2986.84	395.392
Ace2	18.1167	3.7279		13.8368	3.1108		9.0077	2.2821		38.4203	14.0739
Acf	NA	NA		6.4764	1.2138		3.3844	0.2099		11.5516	11.3437
Ache	259.422	110.423		325.501	62.7089		213.307	84.8813		249.715	76.9487
Ache	10.6089	4.5315		6.3773	2.7871		6.4553	2.0561		8.7581	4.6392
Ache	24.8132	8.7207		274.773	33.8793		565.588	47.3365		27.1982	10.8488
Acin1	111.106	10.9269		94.2935	6.2474		91.6877	20.3333		101.106	36.4404
Acly	4665.95	2017.63		5839.89	680.695		7779.55	1290.99		3789.84	516.476
Acmsd	4.6963	2.0377		5.9264	3.7728		10.7303	6.453		12.6322	9.4351
Acn9	327.839	44.5095		559.115	53.9871		541.17	34.9103		747.235	112.834
Aco1	1485.89	144.226		1271.66	16.2238		1250.13	64.9656		2269.27	163.202
Aco2	2643.6	301.275		5738.45	614.725		5568.6	902.646		5152.62	608.864
Acot12	17.6477	2.789		17.5108	4.2433		18.0027	2.5211		98.5221	152.023
Acot7	115.807	64.721		1063.34	99.2308		849.583	90.4393		712.961	95.395
Acot8	38.8244	9.734		77.127	18.7489		65.0284	7.1366		88.792	27.8105
Acox1	10883	1121.74		7207.23	552.154		11276.8	1179.75		10178.3	987.015
Acox2	29.5894	3.9853		31.3506	1.646		40.3556	6.2186		24.1311	14.6177
Acox3	15.1083	4.8996		11.6639	2.3484		20.9497	5.1561		11.8785	0.8469
Acoxl_predicted	5.5863	3.0449		8.1419	2.5898		9.2426	2.3094		12.5153	9.5735
Acp1	4151.46	267.771		5184.07	201.475		5231.31	221.851		5188.31	240.835
Acp2	1662.97	578.592		2220.66	89.4708		1361.45	361.732		1764.48	153.144
Acp5	1810.66	162.271		345.732	25.2914		1653.47	200.286		1769.77	172.453
Acp6	1108.59	116.538		827.514	30.9227		1146.83	132.026		1680.95	117.364
Acpl2	396.355	110.327		140.372	13.2655		161.827	20.6574		1242.13	143.404
Acpl2	66.8222	11.3558		30.7729	7.9087		37.3062	2.6491		237.514	69.8205
Acpl2	23.4805	6.6134		12.2539	4.9851		22.9746	1.6203		75.2376	21.0349
Acpp	4.3869	0.9346		7.2636	5.0789		4.7528	0.1705		4.3694	0.6757
Acpt_predicted	14.839	1.4696		8.8557	3.5846		11.863	3.5487		34.6057	31.8962
Acr	24.0586	5.4988		42.2913	2.1129		24.4098	4.7867		29.6117	12.002
Acrbp	164.061	35.7242		83.15	3.1457		119.507	10.0534		175.444	29.6941
Acrv1	12.82	2.7895		14.9507	2.9939		18.6486	4.9175		21.7243	9.3803
Acsbg1	3887.93	664.514		18518.7	2490.9		15143.3	319.733		915.825	101.325
Acsl1	522.251	55.2899		241.18	20.2017		266.963	18.1999		376.343	44.3866
Acsl3	2511.68	616.904		4700.92	428.923		6747.53	1222.12		3798.72	504.296
Acsl4	375.378	25.9485		848.433	29.294		728.511	27.2069		147.886	61.0566
Acsl4	64.7695	5.2664		207.73	8.435		99.3457	17.3061		20.4703	8.2048
Acsl5	1329.89	202.428		1835.65	19.531		969.855	57.2714		955.515	95.0482
Acsl6	1085.13	645.477		2443.43	362.819		2319.62	31.6524		3933.84	411.66
Acss2_predicted	68.1161	5.895		217.276	39.9637		166.38	22.6349		129.234	30.0243
Acta1	34.1557	20.8752		49.2806	12.6991		79.5605	20.5883		1483.06	2662.02
Actb	22593.6	2208.65		20384.6	703.27		22778.7	2615.29		17748.9	917.61
Actc1	32.705	12.6114		8.5098	4.7567		9.4995	3.4988		14.7898	7.5997
Actc1	555.002	359.314		610.452	297.796		655.335	370.887		1914.56	2576.53
Actg2	4479.85	2408.9		1343.41	332.897		1913.95	744.684		1629.63	482.628
Actl6a	1872.94	122.951		672.248	124.9		1147.77	85.5427		2919.66	151.761
Actl6b_predicted	29.0365	13.4287		566.028	43.7799		662.68	19.7861		24.4805	15.2321
Actl7a	17.2985	2.4306		29.3768	6.631		19.6286	5.4876		31.0803	19.4136
Actl7b	9.8005	2.074		9.4178	4.2634		11.4156	2.7429		16.0716	10.0157
Actn1	141.591	45.346		39.9704	20.024		120.342	5.4264		52.2962	29.5672
Actn1	585.839	253.489		760.132	83.6296		1508.53	172.339		537.396	193.263
Actn1	124.13	56.6716		102.553	14.4031		221.369	29.6866		88.7586	21.212
Actn2_predicted	23.1711	6.9148		56.9037	6.2338		675.713	72.4343		100.761	57.7457
Actn3	45.8239	12.7008		39.479	4.533		63.03	13.5484		2463.23	4342.36
Actn4	1617.2	257.625		1262.15	71.8802		1060.52	259.704		1405.45	215.197
Actr10	180.81	22.0999		105.136	10.6098		140.146	14.0698		215.615	40.6931
Actr1a_predicted	431.81	51.3006		1441.32	91.3881		1183.94	128.469		473.672	55.3363
Actr2	4674.06	687.406		8952.22	251.11		13161.3	438.424		6074.92	480.111
Actr3	1811.36	130.573		1715.84	153.117		2484.35	113.456		1505.53	98.3223
Actr5_predicted	60.8113	10.6582		84.2257	14.7622		79.5369	3.2313		57.0682	22.4406
Actr6_predicted	1027.76	100.967		1154.57	109.604		1015.67	74.3135		1669	192.479
Actr8_predicted	1099.43	120.445		1588.31	95.8754		1503.32	147.07		1159.44	48.8047
Actrt1	9.857	4.0438		8.241	0.7853		10.9921	5.9344		11.2094	5.2324
Actrt2	18.7178	6.1807		27.3767	11.1537		34.0547	9.8099		19.9986	7.7644
Acvr1	102.743	29.151		54.3241	9.3662		61.1464	12.1811		63.6992	7.2192
Acvr1b	19.4359	5.6128		52.674	6.1982		36.1775	7.5593		43.011	37.8712
Acvr1c	8.6552	2.451		54.3307	10.12		240.143	33.6925		7.1321	2.0839
Acvr2a	22.0285	12.5143		11.6579	1.256		22.2704	3.6159		13.2937	4.627
Acvr2a	50.3575	23.7411		59.9654	28.3273		57.2632	19.8617		45.0502	27.9201
Acvr2b	115.515	31.0857		319.404	15.3266		231.94	6.3188		141.519	17.3703
Acvrl1	1561.04	246.474		366.373	27.0384		312.089	21.1612		432.269	36.0074
Acy1	115.192	22.9789		92.8928	6.8123		110.87	14.8155		45.7573	13.4533
Acy1	235.722	55.4292		230.554	20.6837		253.043	21.949		108.58	32.4023
Acy1l2_predicted	77.1761	23.6733		101.736	14.2584		78.5366	19.7667		51.8169	15.2712
Acy3	1266.34	141.465		444.741	44.5285		414.755	21.9279		909.005	51.7799
Acyp1_predicted	483.106	61.9345		423.613	9.0318		488.62	35.2316		970.497	142.497
Ada	1308.05	421.882		41.8166	12.3905		39.5772	3.7341		100.125	31.1172
Ada	1180.46	367.276		49.0513	16.4733		50.1969	16.4433		92.0525	31.659
Adam10	56.4707	9.2089		34.6393	4.0616		38.1316	12.8342		44.3131	26.9756
Adam10	55.3943	17.1061		29.7582	4.8725		36.7225	14.0734		51.5302	12.9393
Adam11_predicted	9.0357	2.7594		89.3147	16.9986		34.9825	6.414		8.9934	8.3036
Adam15	16334.9	3293.57		5877.93	511.397		7261.39	1187		3048.74	2130.51
Adam17	167.107	41.2312		72.0703	10.2386		109.841	9.5246		156.179	34.2076
Adam18	8.0776	3.4386		5.781	1.7263		7.7545	1.8164		9.8267	8.9071
Adam1a	513.482	170.111		473.42	144.823		902.446	200.709		401.852	105.12
Adam2	31.5962	40.866		6.8894	2.8156		7.8832	4.4904		35.5581	49.5873
Adam23_predicted	23.7949	5.628		133.527	16.6764		124.284	14.4834		20.8388	4.9051
Adam24_predicted	9.6828	3.4103		11.1243	1.283		16.4709	5.6496		58.1985	97.3498
Adam28	22.9662	11.9779		13.6858	2.3657		19.3212	2.1659		10.0737	3.4729
Adam3	4.1031	0.638		6.8282	2.0558		6.5633	1.9559		5.7295	3.11
Adam32	27.4348	6.7632		21.4107	0.8498		42.6406	3.0956		18.9643	8.143
Adam33_predicted	165.914	66.2768		169.664	25.3942		12.852	2.526		14.9029	7.7586
Adam4	98.7622	14.6512		71.7489	3.4793		66.5851	8.9059		26.8298	9.1404
Adam4	112.146	10.2132		67.236	9.0276		66.8186	8.0246		55.5075	54.4436
Adam5	17.8196	7.8468		14.2119	3.3731		14.0077	7.5384		12.129	5.2216
Adam6	8.7933	2.83		8.2887	6.4171		3.4875	0.1558		12.75	12.9395
Adam7	12.2332	4.9222		30.9742	3.7948		17.4606	6.6334		24.7776	20.5826
Adam8_predicted	85.8556	28.3737		97.1786	9.4395		52.5182	11.62		61.0966	27.3581
Adam8_predicted	651.046	41.7185		859.585	24.7847		786.699	19.9381		672.598	62.9991
Adam9_predicted	344.591	31.9069		71.3183	16.6552		125.521	21.0312		441.318	70.3572
Adam9_predicted	50.4598	8.7879		30.2024	6.0899		39.2769	5.6052		75.0973	21.3402
Adamdec1_predicted	5.9695	2.1224		6.3454	1.9762		7.8882	2.6898		NA	NA
Adamts1	57.3456	15.3064		6.256	3.189		11.3414	3.6803		166.355	63.5294
Adamts12_predicted	171.101	65.396		10.8237	2.2698		12.8131	2.4444		31.7144	14.0198
Adamts13_predicted	22.3971	13.661		25.1638	7.031		13.7611	6.1384		158.999	21.1395
Adamts14_predicted	30.519	12.476		13.1608	3.7259		11.5154	2.01		12.0591	2.3408
Adamts15_predicted	21.0539	2.6811		31.9865	3.4976		16.7663	8.4404		23.736	9.4691
Adamts16_predicted	5.2176	2.2857		4.8047	1.49		7.8348	3.5821		NA	NA
Adamts17_predicted	19.1262	1.873		15.9035	2.5227		14.541	2.5899		14.8748	6.3521
Adamts19_predicted	5.6094	1.845		7.8898	3.0037		24.989	3.4894		6.3854	3.0284
Adamts19_predicted	9.7317	4.3996		16.7898	5.1542		116.801	7.4716		13.6411	7.2806
Adamts3_predicted	14.982	3.3437		34.6413	5.7425		50.1813	9.7031		19.4584	2.6254
Adamts5	57.9068	24.7672		23.1059	13.9634		25.7638	8.0744		229.626	28.9977
Adamts6_predicted	20.4305	2.7456		19.0104	5.3952		30.8088	1.7312		14.0122	5.3562
Adamts7_predicted	684.528	139.283		91.7584	14.7669		87.0838	8.4954		91.5793	35.5153
Adamts8_predicted	33.8835	11.8677		34.0768	5.5903		11.7281	2.9225		21.6423	11.9939
Adamts9_predicted	455.267	72.8493		58.3844	4.5402		106.629	8.7003		247.419	20.6103
Adamtsl1_predicted	11.7869	4.5892		11.4265	3.3957		14.4616	7.3324		16.499	8.9545
Adamtsl3_predicted	171.828	11.2989		15.1422	2.2075		14.1773	2.9135		83.3569	19.7488
Adamtsl4	147.412	43.934		15.4547	6.6402		19.3974	3.601		378.845	33.9362
Adamtsl5_predicted	294.45	54.8949		145.335	20.7717		153.726	40.143		124.021	21.3663
Adar	46.7059	2.648		52.4899	4.652		56.3122	13.7823		22.6703	5.6155
Adarb1	1292.44	340.913		6409.4	553.762		5492.41	755.047		2379.22	603.329
Adarb2	6.6402	2.3893		16.2047	2.3154		20.6431	5.0327		7.9608	3.166
Adck1_predicted	135.547	17.2544		130.458	34.6322		138.142	19.6636		330.783	49.4439
Adck2_predicted	238.182	15.4355		314.328	36.5385		281.038	10.3502		545.638	30.0229
Adck4	125.404	21.4196		254.222	22.7824		285.908	29.0384		246.202	61.0567
Adck5	59.4223	4.8163		139.083	7.6049		149.871	21.2073		114.904	31.0853
Adcy1_predicted	7.0944	3.2238		100.133	7.418		24.6213	1.8402		4.1942	0.9529
Adcy10	26.4377	7.1313		37.8721	4.2874		25.8375	7.4624		15.1481	9.0717
Adcy2	1652.97	711.841		10940.4	213.417		4906.79	485.265		171.876	129.924
Adcy3	46.3714	15.7929		175.37	16.7747		403.751	34.16		10.8529	5.8032
Adcy4	101.815	12.3778		18.1229	2.5285		25.3691	3.8176		27.3024	8.3855
Adcy5	727.515	106.736		2122.99	141.968		16190.4	444.099		123.523	43.5153
Adcy6	2468.74	629.016		1461.29	70.1631		844.613	33.0564		4101.63	372.756
Adcy6	51.2065	7.512		24.6945	5.2944		22.0489	4.0689		44.5799	11.7717
Adcy7	17.6341	3.9977		12.1484	2.3348		17.4397	5.4939		10.7932	6.6002
Adcy7	348.316	194.293		372.257	82.0045		225.198	119.625		224.316	66.1342
Adcy8	84.1537	21.0933		376.439	39.0241		199.295	32.4303		27.0925	22.6448
Adcy9_predicted	1727.77	328.215		6271.66	977.495		4439.33	362.583		1348.39	180.954
Adcy9_predicted	171.397	33.9233		778.586	124.477		553.449	27.3787		177.681	26.002
Adcyap1	26.7234	2.4464		250.514	34.6364		16.2794	3.9179		14.6331	2.6587
Adcyap1r1	9.2088	3.4778		25.7032	8.4169		31.3631	5.4837		7.4738	3.4065
Add1	4220.23	323.796		7086.76	693.12		8248.97	762.103		1506.72	156.089
Add1	124.754	35.1842		131.912	15.6492		135.821	9.0952		42.9846	20.9289
Add2	99.0264	71.8041		119.408	23.2338		114.28	27.2432		60.4393	11.9581
Add2	125.75	26.2037		2748.38	251.415		2262.68	423.259		27.2148	24.2196
Add3	637.21	60.1075		506.481	48.0177		370.142	31.2549		503.622	93.6737
Adh1	702.486	252.598		13.485	6.5255		12.0713	7.9899		64.1787	37.7324
Adh4	784.145	62.9369		459.514	46.3442		541.17	30.0436		816.926	136.314
Adh4	13.9441	3.9962		11.5244	1.1627		12.5776	3.2484		15.3982	6.7285
Adh6	6.2297	0.701		6.7794	1.2663		6.0336	1.5829		10.1796	3.6475
Adh6a_predicted	11.993	2.6778		15.5374	7.2369		15.1676	8.0913		7.6736	1.4983
Adh7	32.8285	16.2892		14.3665	4.1035		15.1034	2.8052		26.2446	26.3114
Adhfe1	82.7	12.0275		321.43	14.1742		248.53	31.287		17.6474	5.2972
Adhfe1	301.006	73.0848		700.166	85.8545		725.855	116.13		59.4171	31.8599
Adi1	350.125	57.1082		94.1872	12.8482		145.889	24.6602		902.341	120.163
Adipoq	309.857	290.358		6.5558	1.5519		8.2326	2.8523		2764.56	344.133
Adipor1	1061.45	391.732		422.839	27.2459		509.224	29.318		2218.14	231.918
Adipor2	1220.27	178.326		1188.38	233.291		1028.73	114.074		1970.02	159.79
Adipor2	88.2386	8.3735		63.3416	13.5079		74.5273	13.4706		123.996	42.8047
Adk	565.929	129.035		663.777	36.8263		1073.32	142.148		625.29	76.2359
Adm	3008.35	926.483		154.131	21.3823		158.878	37.5843		304.06	95.3347
Adm2	7.9231	1.6648		6.5031	3.8919		7.3986	1.7767		24.9727	3.7224
Admr	203.915	12.5418		44.9156	6.139		39.2521	10.4771		23.68	11.7919
Adnp	1002.43	33.5519		1153.02	69.2712		1343.87	45.4566		1046.7	88.4662
Adnp	274.701	16.4951		330.135	36.6651		369.864	45.9692		242.19	36.8566
Adora1	140.236	44.4928		1860.81	168.349		1870.76	215.548		64.194	40.952
Adora2a	204.797	58.4378		101.204	7.6554		9721.19	1322.73		58.311	7.4117
Adora2b	520.162	83.6603		147.269	34.0666		163.452	32.3449		76.8714	21.9359
Adora3	24.3821	9.5152		31.9982	3.6886		36.7938	6.8205		31.219	13.5907
Adpgk	141.211	21.986		252.457	18.1342		355.063	78.4469		267.988	31.7234
Adprh	569.106	349.685		905.575	47.5453		897.337	62.3838		589.106	31.5482
Adprhl1	50.4501	27.4994		119.719	38.0061		44.692	9.9167		178.369	282.224
Adprhl2_predicted	228.67	14.7787		274.591	27.4522		318.577	20.8569		232.393	27.9667
Adprtl1	758.546	143.015		429.893	28.9086		414.741	33.4049		989.104	116.455
Adprtl1	165.797	16.1394		90.9687	16.7701		99.2203	15.236		216.886	42.4683
Adra1a	8.3014	1.6929		18.7386	6.7074		11.7843	4.7328		7.9483	3.0903
Adra1b	764.621	238.996		1071.14	124.148		174.902	72.0325		38.8383	23.3864
Adra1b	28.8238	7.7419		61.2015	13.8785		19.2336	2.2074		14.7143	6.0503
Adra1b	82.577	19.4983		51.1378	5.5281		19.4573	5.4448		21.0918	12.7027
Adra1d	39.6432	17.9177		1844.16	247.185		90.257	51.4599		11.3423	4.7649
Adra2a	81.8186	14.0546		79.7761	11.5293		47.9266	8.784		26.6575	14.2862
Adra2b	61.4276	10.1327		75.7602	14.5714		75.1367	26.9947		63.8179	13.1171
Adra2c	239.931	89.5928		1355.47	137.158		4822.75	407.376		217.919	62.9229
Adrb1	39.1951	38.4654		106.722	22.4977		49.8418	5.9678		20.7844	5.2382
Adrb2	191.436	25.3522		75.007	9.4193		59.8609	14.5116		24.6521	10.2155
Adrb3	8.2816	2.2266		16.9389	6.2546		8.6358	5.5207		NA	NA
Adrbk1	189.919	15.2892		328.797	12.7418		192.295	19.1732		141.276	29.9966
Adrbk2	23.87	7.6122		67.6865	7.6074		24.2695	6.0156		14.4872	7.5305
Adrm1	77.6716	14.1511		72.2243	18.2737		81.6431	9.0222		120.15	16.4599
Adsl_predicted	714.243	50.9247		1475.22	60.9902		1390.84	103.583		1131.12	605.365
Adss_predicted	110.883	17.6269		32.384	0.4553		90.4352	20.6979		123.398	47.9122
Adss_predicted	2671.31	184.115		1479.83	116.98		2296.52	149.739		3621.91	487.372
Adss_predicted	521.744	27.7289		326.022	30.8628		508.152	29.9882		692.328	92.0044
Aebp1_predicted	4321.38	1119.28		108.018	25.0333		127.87	38.8629		167.644	70.3691
Aebp2_predicted	168.234	27.7729		104.644	11.7043		154.439	23.9956		281.414	28.185
Aebp2_predicted	562.377	94.4218		328.653	33.5667		475.368	36.3162		796.599	59.9848
Aer61	19.3895	6.0911		17.7201	4.9286		18.7679	3.792		27.3643	6.9984
Aes	6086.19	813.722		22671.4	1669.2		19820.6	1516.11		5738.1	3727.64
Aes	247.585	26.4107		513.205	36.1377		525.65	43.9438		246.22	36.4162
Af6	1431.55	320.382		1345.12	100.078		1077.05	159.184		876.172	124.368
Af6	43.2112	17.2358		29.8058	10.2589		26.9602	4.9449		15.6674	12.4136
Afap	139.332	42.4414		100.317	6.7937		77.0239	14.5902		49.5387	12.2048
Aff1_predicted	36.7417	5.8153		21.0059	6.702		21.2081	1.7673		26.8068	17.4101
Aff2_predicted	13.2794	3.4787		16.0973	4.8034		16.3118	3.5457		42.3526	9.8286
Aff2_predicted	6578.01	1730.72		12292.7	4094.18		8361.19	2129.82		5183.27	1538.23
Aff2_predicted	22.6695	16.3599		24.8279	4.4452		13.9793	7.1933		56.9955	21.6344
Aff3_predicted	13.767	5.916		31.6295	5.0842		24.9057	7.0553		16.3389	2.1185
Aff3_predicted	93.2667	32.0582		132.063	32.0815		108.025	19.1843		226.411	328.097
Aff4_predicted	524.241	26.7783		809.412	61.7365		546.2	92.7612		373.938	33.9493
Afg3l1_predicted	258.792	28.2395		277.834	18.1697		328.436	31.7968		527.285	61.6081
Afg3l2	720.954	92.1148		917.066	74.1269		892.202	11.248		1251.2	83.7647
Afm	7.7073	2.6591		6.0045	1.2981		8.3118	1.5998		NA	NA
Afp	23.1238	10.9853		57.3249	18.6547		71.8935	22.4834		12.367	3.2042
Aga	2938.88	160.061		540.94	23.959		677.792	26.6734		3504.35	205.647
Agc1	14.9213	1.556		41.5565	2.5413		26.4133	5.1978		13.8956	5.7119
Ager	71.7854	8.5608		75.364	13.8267		65.1018	5.1819		64.0382	11.1346
Aggf1	177.569	8.2571		285.687	14.7567		209.278	29.1148		153.336	41.6044
Aggf1	61.1885	12.1462		84.9671	8.1541		97.9907	6.3969		75.2513	27.9142
Agl_predicted	760.056	135.878		888.239	46.5386		459.719	104.879		914.034	274.649
Agl_predicted	315.276	84.396		349.131	20.5288		195.536	60.4144		363.382	116.182
Agmat	43.6457	4.0351		24.7414	5.6782		241.287	17.9375		41.1298	32.9776
Agpat1	4458.52	496.455		7365.87	576.744		7940.63	680.14		7526.67	384.247
Agpat2_predicted	152.054	27.2157		15.8966	5.362		15.6321	4.1941		304.927	37.7354
Agpat3_predicted	1676.85	409.061		1750.99	182.505		2072.61	221.903		3889.14	103.367
Agpat4	8738.33	704.509		9985.39	1420.55		8094.41	1483.31		8782.37	1283.75
Agpat5_predicted	282.405	39.2197		417.192	73.5689		148.745	39.8033		203.022	73.0436
Agpat6	485.312	49.2463		668.614	46.1073		637.655	43.6723		545.413	41.3635
Agpat7_predicted	71.2264	14.4055		626.678	41.5045		715.889	41.2164		86.2004	26.2091
Agps	55.6684	15.6785		37.789	5.3142		45.2263	9.3051		73.9432	15.4792
Agr2_predicted	110.344	44.7199		14.3666	7.3626		7.0226	1.7022		20.6166	9.4018
Agrn	1137.75	195.03		1890.31	69.2888		1588.83	209.813		513.656	55.7136
Agrp	54.3899	13.2786		30.9742	3.7948		29.6783	2.1518		30.625	13.9038
Agt	1436.67	479.534		3706.18	297.652		4294.22	747.912		312.77	353.645
Agtpbp1_predicted	39.5786	18.791		186.503	20.0691		80.9621	6.5221		36.7809	17.498
Agtpbp1_predicted	3206.35	2220.47		13402	338.891		10777.8	920.588		2837.11	104.626
Agtr1a	82.8258	9.8228		17.4434	1.5133		13.1254	0.7072		95.7516	22.442
Agtr1b	10.0588	0.7939		9.6571	1.3032		10.255	1.2313		11.9366	1.3413
Agtr2	8.6208	1.9896		9.0445	0.352		7.2753	0.3594		11.5024	0.8414
Agtrap	226.361	73.3311		71.5848	8.7135		85.5643	7.5527		352.954	69.7407
Agtrl1	100.371	50.9615		42.2569	13.2331		36.0463	4.8499		45.7079	16.7651
Agxt	10.1587	1.6449		14.0548	7.1744		16.1244	5.1917		13.287	6.0773
Agxt	136.193	56.6279		81.1125	36.498		50.1317	21.2522		59.957	17.9782
Agxt2	12.4047	6.5225		9.6917	1.5764		14.5648	12.5214		53.6295	23.6546
Ahctf1_predicted	322.94	45.2206		184.662	25.9282		232.626	31.6496		389.778	39.0822
Ahcy	1174.96	124.478		946.015	62.9861		1429.23	64.5897		1073.77	47.1548
Ahcyl1_predicted	493.297	31.8833		643.538	20.2376		603.855	47.6036		531.872	76.3543
Ahcyl1_predicted	264.822	39.1399		312.087	24.7283		312.567	60.1304		214.815	55.0925
Ahcyl1_predicted	15147.3	1117.96		19743.9	991.229		17049.5	1962.39		17613.2	1214.31
Ahdc1_predicted	220.077	25.635		83.4929	7.694		169.106	10.3458		179.558	66.1037
Ahi1	150.445	18.1413		285.373	17.2216		320.148	46.6281		239.815	35.1518
Ahr	12.1418	2.016		13.0532	5.9441		30.2457	9.3506		14.6751	4.4158
Ahsa2_predicted	436.015	140.58		332.435	16.1496		284.623	28.9699		269.903	83.2405
Ahsg	14.4388	3.0623		13.4653	2.6006		15.5816	5.5299		15.666	8.639
Ahsg	3.8294	0.1461		5.6829	0.0186		7.3193	2.2969		7.3923	4.6218
aicda	13.4709	2.2584		11.4653	2.4079		10.181	1.3559		12.7553	4.2467
Aif1	4630.02	1076.98		1191.13	67.1384		2020.06	173.561		1187.69	53.9525
Aim1l_predicted	26.3268	1.4271		152.781	26.0804		234.02	19.9578		39.6758	22.933
Aim1l_predicted	8.9157	4.7453		7.2139	3.0339		10.0783	1.2317		9.5149	6.2337
Aim2_predicted	45.7722	16.1467		12.6804	5.3502		34.017	7.5567		19.4097	9.2476
Aip	2341.68	240.204		1709.54	78.6831		2151.95	177.907		1205.15	149.199
Aip1	1056.65	108.129		916.566	43.8851		927.769	83.6065		1134.7	185.639
Aipl1	791.145	1556.97		8.9245	3.4744		13.7363	3.2233		17.4108	6.2684
Aire_predicted	8.5765	5.7808		5.7521	1.6971		10.9803	2.9535		8.4783	0.7775
Ak1	174.083	27.6147		237.463	83.8457		192.86	17.6655		271.386	60.8875
Ak2	221.998	16.9331		170.573	15.4611		197.658	20.7782		292.294	40.1283
Ak3	2914.53	445.846		1769.27	275.573		1391.22	101.881		2075.76	245.828
Ak3	2368.28	256.613		1332.14	89.4563		1136.82	32.4964		1732.68	116.808
Ak3l1	348.811	226.313		912.778	60.198		669.353	124.501		83.6008	18.1199
Ak3l1	27.3425	6.4411		43.1139	0.7334		26.8395	2.2015		14.0991	7.3323
Ak7_predicted	21.4936	8.7		19.1928	1.7562		26.0262	4.2437		116.915	6.1406
Akap1	2639.41	394.152		1829.73	196.086		3892.99	391.523		1272.73	210.417
Akap1	62.4971	11.3403		69.6168	10.6754		131.873	19.9457		74.4879	69.1105
Akap10_predicted	665.965	55.1552		172.667	11.7012		263.65	25.6163		570.223	82.252
Akap11	2957.3	148.362		9113.55	273.04		11361	852.994		2269.12	80.6468
Akap11	993.241	109.215		1252.2	136.504		2477.59	94.6033		985.928	141.962
Akap11	436.36	32.7179		591.128	68.744		1127.13	63.5532		553.901	93.7264
Akap12	1016.21	483.898		294.546	50.5964		131.707	19.7864		252.96	145.978
Akap12	118.52	31.1242		49.9801	11.0884		20.5498	3.5805		27.1203	10.3515
Akap13	78.0318	16.419		25.6477	5.4514		22.0434	4.235		77.9851	20.786
Akap13	129.742	13.2855		56.2069	4.1358		35.331	5.283		107.256	39.6502
Akap13	2156.78	346.118		381.135	57.3224		357.02	42.0369		1627.85	196.272
Akap14	74.0742	61.2574		7.6867	2.3067		44.31	3.4595		680.637	44.8235
Akap2	212.433	28.6544		301.264	33.9468		179.451	29.6191		254.694	39.7827
Akap3	34.6073	6.3364		60.4734	8.5141		37.505	7.6965		65.0011	43.3708
Akap4	13.8527	2.3697		14.2356	1.0668		20.5484	7.8808		26.1859	14.8846
Akap5	244.808	119.156		3589.53	744.071		8217.07	2061.07		190.215	63.749
Akap6	30.5612	10.6136		239.133	21.823		210.832	12.0512		18.1549	11.0495
Akap7	113.457	21.9522		60.0546	4.4824		49.0114	10.3411		47.2954	16.2187
Akap7	249.399	65.9612		117.201	17.4453		112.29	15.4069		53.8618	21.9647
Akap8	12195.4	767.615		8240.47	999.655		7850.22	631.247		9529.89	1318.26
Akap8l	522.943	96.7555		764.168	112.436		603.388	61.7289		1372.66	152.648
Akap8l	1532.98	243.309		1686.05	70.5136		2404.78	130.01		3346.97	223.57
Akap9	2516.67	408.534		2591.7	285.152		3321.39	303.488		3153.96	595.251
Akap9	339.028	45.8494		404.954	69.8496		510.209	25.2018		531.794	62.442
Akap9	171.434	21.0248		253.5	4.2765		210.929	40.9705		247.648	70.0118
Akna_predicted	20.6957	9.244		13.283	4.0149		13.5224	2.5511		63.1874	79.8582
Akna_predicted	26.0759	7.2974		17.9145	3.0491		26.4664	4.431		43.7839	20.0507
Akr1a1	4816.4	372.57		5648.78	540.258		5846.24	304.413		7733.22	614.832
Akr1b10	38.3463	8.9487		126.303	16.0082		38.6202	7.1537		44.6764	17.5001
Akr1b4	240.266	29.6852		179.19	11.8118		224.688	40.026		298.65	53.7358
Akr1b7	19.4948	3.581		29.0045	3.9864		23.025	5.8788		15.7939	4.559
Akr1b8	76.3504	25.306		65.1681	4.3423		38.4109	3.2634		36.0857	21.2724
Akr1c18	9.4053	0.808		6.5558	1.5519		11.2679	2.7562		11.2986	3.5199
Akr1c21	7.3599	3.9245		6.031	1.3325		4.8792	1.3384		11.0832	3.3483
Akr1c6	9.2724	1.9209		8.033	3.128		8.1137	2.4914		16.4855	11.1417
Akr1cl1_predicted	2933.52	730.726		383.936	56.2606		509.306	122.797		444.126	122.265
Akr1d1	3.6637	0.0881		5.4077	0.6244		NA	NA		420.938	714.7
Akr1d1	10.9094	0.6876		10.8585	1.7705		11.2839	0.781		7.7276	2.287
Akr1e1	116.201	39.1117		188.445	11.4785		111.416	12.4469		522.254	10.8021
Akr7a2	2372.44	118.741		765.333	67.8499		618.118	40.2931		1714.44	141.024
Akr7a3	52.5058	16.5895		225.983	30.6211		395.204	34.9228		91.563	40.7215
Akt1	666.109	62.8391		1185.95	88.1497		1164.02	169.076		983.609	88.1451
Akt1s1_predicted	201.32	26.2671		305.702	36.627		349.327	15.9292		196.355	28.7755
Akt1s1_predicted	1144.73	181.408		1494.82	162.956		1528.31	134.26		982.749	124.878
Akt2	56.1844	9.1398		55.6507	8.155		53.7682	3.9579		125.358	62.3886
Akt3	43.0738	8.6661		69.1624	4.14		58.8451	3.2415		42.7063	15.4305
Alad	4545.49	1450.49		6039.35	398.788		5201.7	528.314		4485	426.769
Alas1	5391.71	882.285		7907.15	204.707		5960.32	250.422		10978.8	589.751
Alas2	1756.11	1735.96		184.326	15.5138		150.651	26.5265		842.604	90.8727
Alb	7.3104	1.6055		8.2772	1.9835		8.2926	2.8008		17.9937	13.9116
Alb	25.8697	15.4564		279.356	32.3886		137.926	40.2691		11.4586	4.8769
Alb	10.748	4.3372		12.1407	2.4107		9.4127	4.1127		9.8189	0.7201
Alcam	5859.62	863.909		817.09	106.474		1641.18	315.883		376.908	165.638
Alcam	882.724	167.95		124.533	10.7934		232.135	28.7761		79.2391	35.1278
Aldh1a1	1572.31	802.898		201.628	27.9791		140.066	28.5585		101.93	45.039
Aldh1a2	1509.3	650.964		28.5074	16.466		21.6943	3.7304		66.5023	54.4555
Aldh1a3	66.2252	22.7788		8.7585	2.675		8.1619	2.6782		17.6085	14.1146
Aldh1a4	47.212	24.2542		18.8487	2.0691		59.6446	3.5586		39.4193	26.5035
Aldh1b1	75.4496	13.3142		95.2579	24.9039		111.138	12.7656		125.538	14.1389
Aldh1l2_predicted	42.4774	18.0433		14.927	4.2341		25.1672	1.8415		16.2944	4.5093
Aldh2	7420.93	1173.96		1542.36	139.806		2869.92	177.677		8458.05	802.139
Aldh3a1	866.602	431.624		311.508	58.162		254.098	27.085		560.595	85.6835
Aldh3a2	4133.38	244.046		1989.03	65.1337		2328.55	178.977		3123.58	192.58
Aldh3b1	792.813	214.996		3184.46	162.846		1865.77	91.0202		2925.39	435.463
Aldh6a1	263.858	72.6062		54.8174	12.9662		159.954	41.629		160.113	53.5497
Aldh7a1	413.796	39.5104		374.076	41.8787		359.14	25.1412		1228.9	55.4421
Aldh7a1	8661.24	345.13		4559.27	385.965		4938.2	314.276		17014.4	691.592
Aldh9a1	508.67	25.7979		208.277	49.1954		209.349	18.0008		413.757	52.5535
Aldoa	5429.79	791.016		13193.4	419.434		8634.93	498.395		9196.22	1376.14
Aldoal1	2458.89	1051.29		6454.55	257.897		4836.21	468.028		5376.38	588.064
Aldob	8.88	0.1956		9.5312	4.7878		10.4921	1.9376		12.9333	3.6587
Aldoc	1133.46	349.211		18238.4	1178.65		11714.9	715.989		1253.27	210.693
Alg1_predicted	858.044	30.7577		919.356	92.0336		921.891	55.8785		1098.43	94.0007
Alg1_predicted	35.6826	6.2889		38.6195	3.0943		31.8123	4.8678		53.0236	16.8185
Alg12_predicted	67.9262	9.2134		138.287	5.2228		102.431	7.1784		128.446	25.8822
Alg2	171.212	19.1923		182.797	16.8503		169.495	17.8383		114.241	31.0719
Alg3	134.351	11.4742		231.799	19.5707		153.036	26.8372		205.227	15.733
Alg5	723.99	126.688		222.015	56.0216		252.662	46.4613		882.167	120.705
Alg5	647.823	76.0105		329.661	23.931		327.53	64.9095		775.115	113.588
Alg5	1094.51	122.701		446.379	27.6034		501.512	7.3592		1180.78	136.479
Alg6	69.274	7.5263		30.8509	4.9685		45.802	14.152		66.1552	30.0621
Alg8	1084.7	63.6962		781.685	43.1169		816.126	60.525		1532.48	87.7714
Alg9_predicted	40.482	7.5774		50.1531	6.8826		56.0578	4.7587		34.8742	12.1878
Alkbh_predicted	107.536	23.2133		101.452	9.8323		131.886	9.741		145.272	42.5279
Alkbh2_predicted	390.749	71.005		430.553	45.7342		380.196	40.171		444.498	50.8824
Alkbh3	440.698	30.0124		474.347	67.166		454.697	60.3548		1330.26	44.9869
Alkbh4_predicted	140.159	32.5108		124.638	29.5582		117.011	27.3602		114.302	40.6398
Alkbh5_predicted	85.1897	8.3345		106.17	9.2961		104.323	11.2943		92.1709	12.377
Allc	6.591	3.3265		26.1971	3.4459		121.196	25.5548		22.4767	17.1009
Allc	8.2193	2.6315		14.603	4.1578		20.6143	6.2644		NA	NA
Alms1_predicted	137.445	13.0728		171.178	18.0332		134.447	11.9117		258.187	35.368
Alox12_predicted	8.7034	1.7653		9.4935	1.402		6.3602	0.081		NA	NA
Alox12e_predicted	8.2949	1.7954		6.2451	2.1922		NA	NA		4.8493	1.7662
Alox15	242.115	378.089		22.7117	11.043		11.5154	2.01		28.3361	9.7274
Alox15b	12.3104	3.8086		14.7309	7.121		17.8313	2.8716		7.0235	2.6486
Alox5	91.282	17.9314		57.238	15.4677		57.3433	7.0776		20.9	19.569
Alox5ap	616.22	144.167		81.5046	10.8261		115.424	22.0163		131.258	48.973
Aloxe3_predicted	75.8853	8.1958		277.165	40.6439		118.603	24.1751		54.7209	13.5716
Alpi	6.7022	3.4201		9.763	4.0701		8.6829	2.1177		32.7846	34.4005
Alpi2	45.0738	15.6445		54.1543	14.6044		41.584	13.6079		53.2317	21.1581
Alpk1_predicted	34.6917	12.4681		39.2986	8.1739		23.7018	2.052		23.2242	13.7483
Alpk3_predicted	17.6501	3.0282		19.1294	1.392		18.2677	3.0982		10.9211	1.8326
Alpl	984.478	250.453		94.0992	9.083		111.052	6.9411		319.741	11.8273
Als2	14.1189	3.3539		12.8325	6.0452		9.981	2.2229		16.6747	3.2326
Als2	49.9847	17.2469		38.1438	8.8867		45.6873	2.4762		76.9363	19.1647
Als2	1911.36	227.052		1365.44	96.1474		1172.83	83.2044		1900.84	183.383
Als2cr13_predicted	45.2126	9.8376		75.4132	8.0239		68.4065	13.1337		102.478	63.3914
Als2cr13_predicted	1074.05	151.066		1395.86	159.948		1577.14	118.878		402.331	123.624
Als2cr13_predicted	185.412	30.8218		146.944	8.9458		248.558	34.4862		75.319	24.7623
Als2cr7_predicted	26.3109	6.4955		56.974	14.6742		28.5673	10.6806		55.0544	25.2524
Alx3	1218.09	375.997		27.2798	3.9496		19.1554	3.5707		144.843	33.4596
Alx3	461.484	137.191		27.3362	6.5855		19.2547	4.6215		62.5713	18.3057
Alx4_predicted	8.7159	3.3565		10.879	6.3869		8.0989	2.4437		32.69	44.9842
Amacr	1262.86	537.887		955.294	64.639		1249	99.3397		6318.86	181.689
Amacr	331.07	130.549		285.704	31.3296		398.114	11.6184		1617.8	108.004
Ambn	12.0378	4.1149		13.6299	4.5581		12.0633	3.086		11.9862	7.6794
Ambp	15.7395	3.6976		19.0804	2.5378		16.9724	7.0607		34.1839	38.4764
Amd1	1730.14	399.879		2860.74	221.726		2904.25	261.159		3914.93	274.533
Amd1	5119.65	1316.66		8052.16	231.1		8382.34	738.12		9885.75	1583.51
Amelx	7.4802	2.2666		7.6271	2.2636		7.2357	2.4701		8.3352	4.5239
Amfr_predicted	141.794	20.4204		183.779	25.9449		319.719	33.1552		363.186	21.6502
Amfr_predicted	143.625	25.4266		164.762	6.45		270.111	38.7118		276.331	25.2867
Amh	26.0409	11.8881		60.183	14.7762		46.1268	4.3163		27.5255	8.4296
Amhr2	18.7621	3.5035		19.5529	5.598		18.4769	4.5896		11.0298	2.3404
Amica1_predicted	10.6181	7.9946		9.6917	1.5764		6.5515	2.6057		7.6956	2.4211
Amid_predicted	107.004	4.7866		99.595	15.918		77.1844	16.8421		228.346	35.6849
Amid_predicted	69.1548	11.9365		54.2649	10.5234		52.7271	10.1302		119.556	21.0073
Amigo	57.2004	8.5418		112.632	18.4797		68.8819	2.5864		66.9236	21.08
Amigo2	151.519	49.4035		42.3293	5.8075		116.677	8.654		215.482	35.5379
Amigo3	15.1794	5.5699		20.1514	3.7808		24.0188	8.3463		145.488	256.691
Amn_predicted	39.5636	22.3761		23.7135	1.2687		41.9507	7.0907		66.6386	23.1198
Amotl1_predicted	6.0444	2.8598		NA	NA		6.5324	1.5952		4.1401	1.3662
Amotl2	41.4087	10.1639		18.4054	3.9401		19.4524	4.9909		17.9553	4.1524
Amotl2	37.1538	5.8143		15.9718	3.1465		24.7791	3.3858		13.6916	3.3367
Ampd1	14.943	3.9061		16.2893	1.6214		12.3311	3.6236		237.194	443.443
Ampd1	29.1868	5.6743		17.8182	4.5669		24.6424	8.8296		609.329	1078.92
Ampd3	3766.95	607.798		1200.01	65.6442		2510.76	184.626		542.031	144.745
Amph1	67.4661	23.1861		541.985	80.9622		244.749	17.1087		23.7971	5.4818
Amt	300.817	43.151		192.456	19.6351		264.258	35.431		310.38	33.123
Amy1	99.9071	27.1964		24.9116	15.5811		33.657	23.4067		22.9488	4.8918
Amy2	10.6562	4.2817		12.2414	2.8677		9.9173	4.238		69.3028	101.606
Amy2_predicted	84.2578	20.7365		89.5961	30.9993		45.7998	22.9417		39.0045	17.1991
Anapc1_predicted	297.517	61.4666		190.905	57.1158		189.118	24.7242		754.588	88.5505
Anapc1_predicted	68.3314	8.6021		52.3404	11.7		53.2302	11.7309		280.562	19.7173
Anapc10_predicted	71.2133	11.5776		43.4354	11.9077		73.8026	5.8527		84.8633	19.7041
Anapc10_predicted	182.232	35.623		86.491	8.4038		130.988	19.0438		213.922	27.1621
Anapc2	1116.97	44.6454		2032.56	157.862		1612.65	135.616		1151.37	178.794
Anapc4	293.591	39.9149		133.931	7.4284		194.39	23.1117		444.019	60.9739
Anapc5_predicted	2567.19	861.718		3738.88	236.302		3424.3	582.696		3399.65	281.755
Anapc7_predicted	144.604	55.5112		339.432	18.3385		229.984	27.6612		200.322	13.3214
Andpro	7.8769	2.3125		6.3454	1.9762		4.306	1.604		NA	NA
Angel1_predicted	21.137	2.6373		16.7563	2.7074		18.2694	4.7763		16.9497	8.5768
Angel2_predicted	250.712	36.1529		277.004	49.4268		264.351	24.6339		256.708	73.4949
Angpt1	621.395	194.866		47.1109	15.344		33.7593	3.212		79.1776	38.7185
Angpt2	121.191	23.3536		9.4339	1.1509		13.9229	2.7176		21.9174	12.8692
Angpt2	1810.2	404.172		40.7365	5.7153		59.8447	4.345		160.718	56.6003
Angpt2	6153.88	1086.72		101.007	23.5322		147.887	10.3998		494.747	112.72
Angpt4_predicted	19.4322	1.5084		19.3779	3.1501		21.0044	4.4103		15.8155	3.3511
Angptl2	965.602	278.153		72.5997	13.8698		29.7997	6.1547		999.112	138.483
Angptl3	8.7445	1.7598		12.1088	7.0115		10.5872	3.2794		11.745	2.9713
Angptl4	325.787	219.803		200.328	58.0794		189.251	41.2422		92.0856	21.6143
Angptl6_predicted	63.0271	3.3526		131.743	10.1755		117.953	13.0845		85.4725	49.061
Ania4	407.604	97.6441		342.856	60.194		519.998	25.7132		384.147	128.073
Ank	18.8876	6.3417		126.249	6.4191		96.3967	13.6668		22.7452	3.6525
Ank	324.384	78.1714		1078.36	72.6845		1121.37	255.452		244.514	64.1934
Ank2	74.4115	5.3162		464.807	179.38		168.67	35.5067		19.914	6.2128
Ank2	13.392	2.2709		58.37	4.966		21.781	3.5743		22.7223	17.8623
Ank2	602.929	39.1939		1323.93	243.332		1146.42	149.824		131.67	52.8575
Ank3	17.9653	1.4767		84.1491	11.8842		60.5839	11.7378		325.971	614.167
Ank3	39.111	10.3694		460.83	62.3455		431.104	69.182		55.529	23.4055
Ank3	166.128	70.4476		1710.7	117.847		2163.57	255.008		121.098	45.0487
Ankfy1_predicted	43.4625	6.6464		39.3705	4.7156		42.56	10.1306		28.2492	8.3144
Ankmy2_predicted	242.175	15.8763		237.968	8.5224		272.183	17.9844		208.012	32.9993
Ankra2	518.611	61.3728		377.176	18.8286		494.274	67.9379		510.416	77.008
Ankra2	180.338	27.0615		102.079	8.2383		160.394	11.8397		196.925	47.8777
Ankrd1	47.3011	17.6192		24.7666	6.9259		27.583	5.7753		70.7642	14.2139
Ankrd10	105.409	24.4998		82.1003	6.7082		182.209	35.9189		114.694	117.192
Ankrd11_predicted	341.823	21.6697		568.925	78.0431		608.398	68.3292		332.988	11.4294
Ankrd12_predicted	77.5643	5.6479		88.337	4.6871		75.6057	5.3386		45.7249	14.13
Ankrd13	84.2852	7.7371		61.9506	6.4809		84.6233	19.1165		28.3631	4.6876
Ankrd13	463.426	74.4526		234.872	35.303		500.345	11.4244		135.363	25.8888
Ankrd13d_predicted	330.601	20.0188		2739.45	111.375		2200.85	133.792		435.717	95.8277
Ankrd15	2844.63	504.163		591.239	43.8929		902.892	82.1988		1978.92	308.088
Ankrd16	73.9894	11.2016		111.75	8.467		116.595	24.889		67.8548	29.7421
Ankrd2_predicted	18.881	5.2889		27.7981	1.8684		30.7842	2.8844		76.5152	72.8119
Ankrd22_predicted	16.7296	1.2542		13.7827	4.7351		17.4427	4.0087		16.0385	4.0364
Ankrd23_predicted	14.3677	5.3076		18.6611	7.3449		31.8009	15.805		37.2464	46.6497
Ankrd24_predicted	1250.21	66.8024		1465.01	99.9555		1283.88	269.355		547.176	132.821
Ankrd26_predicted	9.3094	2.945		7.805	2.5152		20.977	9.1051		9.61	7.2088
Ankrd26_predicted	6.0291	2.5117		7.3565	0.9997		6.8631	1.1956		5.35	3.0913
Ankrd27_predicted	87.5628	1.4149		127.733	19.62		142.208	17.0164		127.161	28.7211
Ankrd27_predicted	24.5347	4.5679		33.8068	4.4832		30.9054	2.2496		35.4443	17.3501
Ankrd32_predicted	171.338	33.2312		86.9594	8.0737		97.35	18.5674		122.931	36.6591
Ankrd32_predicted	62.6283	11.5044		75.126	5.7953		57.3847	16.1057		88.4145	32.6469
Ankrd32_predicted	99.0624	18.2715		43.4906	0.5575		73.2228	9.4878		74.2123	10.3487
Ankrd39_predicted	52.3253	5.9419		44.2531	8.9544		53.425	8.0665		93.1042	30.7848
Ankrd42_predicted	185.01	29.9436		228.956	10.5007		156.448	13.6653		428.114	26.4438
Ankrd45_predicted	158.61	89.9272		159.44	9.9992		152.981	7.091		1062.86	119.583
Ankrd46	2974.75	172.702		7559.24	341.3		6443.61	76.4632		2424.4	104.714
Ankrd47_predicted	494.706	152.99		252.217	40.2954		219.376	26.7054		123.995	36.5221
Ankrd49_predicted	113.567	12.0614		88.5621	17.4539		101.495	6.63		152.067	33.9999
Ankrd49_predicted	71.3025	17.2892		52.5009	12.7415		63.4474	9.1158		67.8753	18.712
Ankrd5_predicted	17.6309	0.7412		17.1793	1.5509		17.7766	6.082		67.6548	34.2872
Ankrd50_predicted	211.519	34.6144		97.5818	8.8497		91.1172	5.6978		354.926	102.337
Ankrd50_predicted	176.286	15.1754		75.4091	14.4538		127.578	21.2558		114.721	31.1275
Ankrd52_predicted	17.467	4.213		40.7964	18.2727		27.2129	6.6379		21.3328	5.7748
Ankrd9	53.0303	6.5072		221.681	9.7291		71.754	14.481		130.258	27.4012
Anks1_predicted	83.1424	14.6936		44.4773	7.826		37.6736	6.0624		119.403	138.663
Anp32a	392.041	90.1264		307.927	16.9096		380.596	57.9597		329.286	63.6214
Anp32b	489.888	31.3373		265.132	27.3621		340.364	19.3001		355.698	44.6306
Anp32e	267.659	62.0066		109.924	10.5328		134.292	12.2434		275.501	41.2918
Anpep	441.721	57.8212		52.8869	11.4184		34.6438	9.2638		82.9532	12.8866
Anpep	154.005	46.3002		308.534	40.1527		1925.63	406.873		169.818	22.3603
Antxr1	62.7347	12.4433		26.5727	5.2721		30.5763	2.8091		165.075	29.5867
Anubl1	15.9075	2.4543		15.748	5.9788		14.8374	3.5581		95.5496	128.417
Anubl1	21.2955	5.7666		26.5732	8.7247		30.0072	5.8489		22.507	12.8369
Anxa1	7135.57	613.418		143.65	15.9292		277.002	27.3413		668.549	159.771
Anxa1	3790.9	462.872		160.23	19.8787		184.714	7.3446		459.744	92.6219
Anxa11	86.9505	21.2812		173.794	14.4753		60.6121	2.6965		269.795	9.1977
Anxa13_predicted	8.9412	5.1191		11.1487	5.0068		7.2333	1.8344		8.5674	3.7337
Anxa2	15415.1	1941.88		320.452	40.349		292.323	34.1306		5417.72	920.454
Anxa3	507.887	92.1591		179.566	10.979		218.634	28.3776		100.421	43.3678
Anxa3	4788.42	592.963		1525.92	160.37		2098	225.971		1309.16	201.309
Anxa3	1415.7	176.384		434.362	39.9786		589.563	30.2566		290.683	80.3866
Anxa4	1677.92	126.676		692.059	25.586		249.748	24.419		625.171	85.5135
Anxa4	1181.02	177.661		371.408	16.2456		183.896	36.02		337.289	48.5308
Anxa5	3286.57	436.421		586.639	86.4375		373.743	34.2738		419.628	101.809
Anxa5	9433.73	1154.56		1785.54	100.498		1116.5	162.844		1093.14	108.74
Anxa6	336.49	68.3488		160.722	14.6952		105.043	11.1841		518.802	69.3621
Anxa6	3181.53	178.176		1429.84	233.923		964.695	56.3011		3630.25	286.615
Anxa7	2902.44	273.428		906.179	53.2136		847.876	77.3865		1938.31	157.725
Anxa7	1735.13	220.317		578.262	23.9021		504.074	66.0575		1132.16	80.1065
Anxa8	57.0169	19.7355		6.7325	1.5029		8.9377	3.2621		NA	NA
Aoc2	14.9004	4.8321		16.1244	7.5663		18.9083	4.9932		10.1911	2.8849
Aoc3	36.9483	9.68		22.3873	6.9481		26.9702	5.6114		39.7741	5.2837
Aoc3	98.9368	30.5463		32.4186	4.1203		23.0398	9.5948		30.8589	16.3038
Aof1_predicted	10.335	2.1524		6.2769	1.9757		7.423	2.3893		4.8697	1.3527
Aox1	6320.72	1151.58		463.649	175.455		896.637	222.194		529.553	115.623
Aox2	15.225	1.5284		14.1704	1.709		14.3914	6.3843		26.9653	24.0837
Aox3	52.7088	12.0705		16.1679	5.4275		17.5009	5.6539		44.6133	36.3779
Ap1b1	455.44	113.711		929.174	91.3649		663.979	16.5182		778.863	89.2947
Ap1g1	86.5569	30.2502		78.7556	15.0713		71.2789	5.5888		185.398	34.5048
Ap1g1	134.298	49.6309		101.7	14.4062		87.0686	5.7891		201.929	40.7786
Ap1gbp1	29.543	18.0103		24.9805	6.3675		24.4452	3.2036		13.4882	3.4954
Ap1gbp1	53.368	6.4528		77.4597	7.2926		66.4822	7.6176		64.1885	23.0979
Ap1m1	128.94	12.2703		211.491	18.3345		189.352	13.9527		227.416	5.9174
Ap1s1_predicted	606.058	185.51		1622.33	138.083		2902.23	402.915		191.036	44.252
Ap1s1_predicted	257.309	80.7327		844.844	79.4003		1518.23	131.479		92.1105	22.2387
Ap1s2_predicted	107.757	18.9299		34.1801	3.9275		108.82	18.4469		127.413	47.9743
Ap2a1_predicted	34.0881	7.4609		79.8955	16.0592		58.5626	7.3661		41.6209	11.8611
Ap2a2	1281.66	190.671		1444.35	98.1368		1098.47	173.056		1174.98	97.1465
Ap2a2	415.122	30.8802		359.1	23.228		430.638	63.4007		383.073	61.2659
Ap2b1	418.396	25.7219		486.075	17.1773		559.437	62.2732		262.296	69.6788
Ap2m1	22802.9	2518.19		46224.5	1213.77		37848.2	2416.27		15748	2592.45
Ap2s1	92.5941	13.8228		99.6204	21.5143		91.9654	14.5218		160.353	59.8309
Ap3b1_predicted	211.938	73.5539		65.4031	10.608		80.3074	6.0446		543.351	74.7921
Ap3b1_predicted	463.678	141.053		192.787	18.1775		230.919	17.4205		1226.3	105.576
Ap3b2_predicted	82.6679	58.984		953.451	94.4828		545.095	73.2799		26.0654	15.8277
Ap3d1	509.946	48.376		1331.84	94.6615		957.557	106.42		530.49	114.427
Ap3m1	227.246	23.7256		197.053	5.4114		258.593	47.5673		310.224	57.1498
Ap3m1	591.023	57.3898		608.755	26.9881		625.812	25.5227		596.567	63.7014
Ap3m2	406.472	261.563		1215.33	137.4		867.563	96.6628		383.83	47.6096
Ap3s1_predicted	356.366	17.5238		414.278	44.1101		441.413	16.9483		257.378	21.6303
Ap3s1_predicted	807.956	45.3363		1061.12	111.611		1009.85	47.2151		768.801	108.653
Ap4b1_predicted	335.911	15.6571		240.331	24.3007		273.828	17.8807		254.261	54.1496
Ap4m1	69.1547	10.3474		49.6974	9.9221		63.8282	4.8748		149.92	17.7779
Apaf1	66.7331	8.6724		50.93	4.352		62.6839	6.2164		70.5035	25.0105
Apba1	18.5296	2.3566		49.4548	4.7797		32.8439	4.5434		11.1669	3.3523
Apba2	86.318	39.7909		1187.08	108.591		524.242	21.8165		34.3683	22.2962
Apba2bp_predicted	74.039	15.5409		872.328	38.9578		83.5716	14.3513		260.754	42.7387
Apba3	504.188	88.7982		330.848	24.863		335.155	58.1098		1098.99	46.6918
Apbb1	6954.38	1320.36		33617.6	1490.02		25351.6	2003.4		7787.67	633.559
Apbb1ip	156.762	26.9463		73.8934	5.9497		78.8019	3.4467		49.3786	27.9137
Apbb3	179.044	16.1254		466.835	10.1503		384.955	23.2313		183.887	21.6013
Apc	94.2178	17.346		551.241	113.197		218.533	37.1007		80.1658	29.5462
Apc	70.5632	10.0074		179.441	19.9604		125.342	8.7384		71.6634	23.1698
Apc2_predicted	9.7586	3.5152		35.1025	8.5298		25.191	3.2548		9.1819	4.0867
Apcs	14.0231	2.4115		13.3851	3.9837		15.2412	4.9465		9.122	2.5534
Apeg1	2239.29	460.378		8633.97	588.182		9945.11	463.786		475.368	73.4709
Apeg3	35.2941	9.1353		56.8867	20.1358		61.1196	13.5229		82.5188	22.5307
Apeh	3093.64	295.521		2737.99	180.916		3426.4	292.427		6193.87	231.641
Apex1	5075.12	552.856		8447.73	673.799		9565.39	207.737		5229.69	424.701
Apex2	9.8207	2.8515		13.1082	3.7361		13.7135	4.4681		50.2992	48.8104
Apg3l	3070.12	168.245		2586.56	145.172		2826.14	33.3949		1693.51	190.572
Aph1a	205.48	23.3429		155.186	17.0227		161.423	33.4399		147.924	48.9913
Aph1a	1912.6	689.638		967.428	270.964		896.99	9.8235		1364.42	748.397
Aph1b	1219.62	85.0596		711.336	70.5225		702.879	72.3073		1016.51	73.6216
Api5_predicted	4292.28	344.769		2916.56	84.1819		3951	563.278		5440.2	257.615
Api5_predicted	561.977	23.9532		539.249	19.0811		457.025	13.3608		497.333	33.3991
Apip_predicted	925.84	90.9303		855.543	60.0032		1023.26	34.6279		924.394	97.5545
Apln	484.617	221.967		6745.88	612.112		4855.16	261.98		283.075	112.073
Apln	525.917	281.39		5778.92	1198.77		5831.93	312.254		257.6	115.111
Aplp2	5959.64	467.969		5833.84	359.329		4206.28	176.302		5620.22	595.273
Aplp2	739.347	59.6309		458.963	27.3962		339.963	35.7167		427.545	54.3151
Aplra1	7.6731	3.9807		13.1001	6.6439		10.0463	4.6422		8.4696	6.8861
Apoa1	31.1784	5.7934		24.4918	4.3791		42.4663	11.0623		58.9024	52.2538
Apoa1bp_predicted	1624.22	62.2497		1451.16	91.5606		1884.22	81.2789		2259.65	129.731
Apoa2	22.2932	11.0523		9.7907	2.7325		8.1192	3.3067		280.672	46.6933
Apoa4	39.0556	58.9461		14.1893	0.8938		9.9858	2.4922		19.5074	11.3164
Apoa5	74.3774	15.8991		74.1186	12.886		56.1849	10.9059		45.8511	5.2667
Apob	11.2874	2.7007		8.3613	1.4857		10.0499	0.7757		9.0013	4.4504
Apobec1	556.793	121.493		66.0557	20.3062		93.2039	4.8689		256.037	47.1062
Apobec2_predicted	130.299	33.5688		121.438	16.3979		98.8825	9.8411		508.096	859.23
Apobec3	35.9702	14.3461		30.7655	5.3331		22.0462	6.074		26.1604	8.8341
Apoc1	497.853	141.141		484.738	106.418		989.16	350.401		167.412	115.789
Apoc2_predicted	30.2472	1.8689		28.5294	3.8636		28.1256	6.6529		33.2713	26.5394
Apoc3	20.9171	5.911		18.0942	3.7712		18.5086	4.4709		37.528	14.7477
Apoc3	16.953	1.482		5.093	1.166		8.6363	0.0281		9.9933	5.3956
Apoc4	11.6734	4.4897		NA	NA		7.6555	1.9617		NA	NA
Apod	7222.23	859.15		3145.97	390.779		5008.86	376.938		720.056	455.575
Apoe	64091.2	909.764		64581.8	1598.05		65223.4	172.216		22644.8	7958.4
Apoh	7.0945	2.6783		10.371	2.0954		11.5729	3.0285		19.4426	22.857
Apol2_predicted	18.7523	1.5956		15.8266	3.8544		17.5607	2.3771		15.311	8.8528
Apol3	1857.26	339.167		194.252	26.2236		152.789	37.9938		404.432	101.032
Apol3	339.695	70.8768		39.2895	3.7695		39.7567	13.6821		79.0226	35.2525
Apom	15.9954	8.8596		14.2008	7.5897		13.9864	6.0743		27.3261	29.6857
Apom	118.15	11.7437		85.9912	12.2493		104.49	15.5233		130.276	41.2897
App	5580.08	615.149		5500.66	412.742		5412.99	153.873		1858.38	73.2899
Appbp1	1422	308.677		1102.63	321.457		1151.17	225.349		1926.33	191.081
Appbp2	10.6113	4.6332		12.7157	3.4066		9.6399	5.6585		13.838	4.137
Appbp2	484.55	54.1893		420.144	14.4171		488.11	49.0463		386.94	79.7811
Appbp2	104.366	24.8664		97.9824	12.5048		101.513	17.7909		75.5144	27.8846
Aprt_predicted	4715.72	609.093		1657.46	70.0336		2003.88	163.994		2284.72	198.763
Aps	422.825	85.596		314.451	36.504		257.986	29.9542		345.634	41.807
Aptx	49.9586	5.0711		65.7843	9.9718		54.3479	9.9612		51.9661	18.002
Apxl	20.3094	5.3464		49.1529	11.0956		45.4551	9.283		36.9038	27.6534
Aqp1	2432.97	721.312		33.9305	2.5898		30.9771	5.393		8576.57	513.272
Aqp11	99.0801	22.3689		509.89	94.5485		162.268	18.8329		81.2024	27.0168
Aqp2	278.735	94.3651		469.811	102.413		283.543	90.2713		289.089	80.2426
Aqp3	14.5265	4.5357		16.2635	3.766		16.7365	3.112		13.8157	4.1885
Aqp4	70.0033	27.4245		42.1611	6.4742		169.698	39.6095		35.7347	24.6027
Aqp5	12.5624	4.8262		19.2727	9.5559		18.9485	7.5084		15.9645	6.9772
Aqp6	13.3404	3.5558		11.4745	5.7051		17.3606	2.4396		28.1984	29.3474
Aqp7	12.3767	7.4216		6.8267	1.3696		6.5701	1.9073		6.9786	4.8907
Aqp8	6.2342	2.1531		10.269	4.0067		7.2032	2.5593		7.7145	4.3398
Aqp9	249.628	67.362		764.49	101.03		857.506	133.439		62.0397	34.1017
Ar	17.8455	3.207		64.4574	4.9328		18.2883	3.2305		20.6392	13.2437
Araf	327.245	17.9595		382.593	71.0888		647.955	111.177		456.772	101.096
Araf	269.719	17.6299		76.4198	6.5846		110.814	14.6094		447.477	41.6206
Arbp	1318.01	59.9228		442.079	16.6631		643.332	38.1778		927.228	115.51
Arc	47.3748	18.3601		1718.85	820.148		1576.05	317.228		34.8292	17.5295
Arcn1	244.626	13.6344		135.912	15.9768		139.708	17.8756		225.223	9.1639
Arcn1	568.314	32.613		484.048	76.843		458.754	71.3295		900.601	144.931
Arcn1	360.117	11.4375		173.864	27.1601		279.006	20.1588		325.21	22.8243
Ard1_predicted	520.481	85.3047		444.32	53.9322		520.66	94.2855		466.657	67.085
Areg	8.0298	2.0768		30.5764	6.9479		28.3909	5.9848		17.3739	7.676
Arf1	14619.9	3668.88		22443.4	2063.39		18038.1	2220.47		16667.7	1204.7
Arf1	1876.64	122.173		2317.8	264.966		2529.18	153.549		2241.77	102.689
Arf2	202.188	57.3718		81.9718	12.4449		113.31	10.242		177.118	42.1556
Arf3	87.4991	6.3173		875.466	42.0445		817.394	75.1986		82.9255	6.0558
Arf3	5729.29	783.003		31910.4	2383.83		44697.7	3234.97		6946.16	1056.06
Arf4	2117.81	156.058		621.361	29.3829		1072.07	177.109		2747.39	240.124
Arf4	6137.24	579.352		2025.3	91.5535		3397.79	237.29		8946.13	510.271
Arf4l_predicted	52.6992	4.4624		48.6086	8.4182		61.3339	9.035		71.1552	107.196
Arf5	21530.3	1716.07		42121.2	2146.33		41578.8	2110.36		23003.6	1301.16
Arf6	449.586	48.4575		233.83	17.2471		219.419	31.6139		367.73	36.0576
Arfgap1	594.661	26.741		1954.79	171.482		1408.37	161.128		1014.63	145.997
Arfgap1	337.844	31.8555		931.018	233.769		569.284	135.729		245.636	47.9365
Arfgef1_predicted	46.2444	5.6367		53.3099	4.6964		54.6531	8.3612		86.864	17.8433
Arfgef2	59.0006	23.7249		108.379	13.4926		47.373	12.4758		257.95	61.2439
Arfgef2	487.1	140.843		342.608	28.9693		361.631	58.4964		2156.86	111.576
Arfip1	82.1328	22.3674		30.7742	4.284		42.6102	6.1458		103.2	40.5208
Arfip2	78.4859	9.3932		133.444	12.9066		125.591	7.2365		79.2101	25.4223
Arfrp1	383.821	23.9321		510.566	40.7077		411.724	56.3998		459.747	79.5182
Arg1	153.378	26.0348		289.908	15.2135		275.062	66.3501		88.3733	36.3418
Arg2	167.447	69.7328		108.179	14.3146		121.373	11.2178		66.9555	21.7478
Argbp2	1201.72	480.372		996.814	105.692		664.48	91.708		310.641	38.8294
Argbp2	78.3431	27.1886		75.4117	12.3704		45.1473	6.5609		25.2033	8.3737
Arhgap1_predicted	85.6933	12.1484		103.731	8.1326		81.0236	4.5162		106.862	25.7381
Arhgap1_predicted	2361.08	272.755		1681.75	84.1819		1592.2	57.8557		2500.95	229.759
Arhgap12_predicted	85.5175	21.8345		36.8887	13.7526		56.8653	13.1184		49.1131	24.8592
Arhgap17	919.627	215.292		180.222	55.1471		206.346	28.7054		822.309	183.659
Arhgap18_predicted	715.492	40.7789		352.222	54.4795		929.007	102.714		1016.63	78.4906
Arhgap20	28.3723	8.966		92.5339	13.8918		72.3422	14.7704		11.0375	7.6756
Arhgap20	254.365	106.585		520.398	95.1858		412.356	101.289		46.152	20.392
Arhgap21_predicted	662.513	99.5039		1107.72	122.636		964.551	36.7648		398.6	36.1731
Arhgap22_predicted	303.841	36.5226		334.087	5.4063		212.889	18.7527		909.216	133.132
Arhgap23_predicted	33.6252	7.5982		47.4667	9.8196		63.606	23.5064		26.7367	13.3067
Arhgap24	1149.17	1060.04		145.227	15.5969		191.353	12.3771		1379.13	68.4774
Arhgap26_predicted	31.0785	8.8946		51.7492	6.5847		46.2914	7.3467		20.9707	5.7784
Arhgap27	10.6681	2.8735		11.577	1.224		19.0759	3.8656		21.2903	16.5447
Arhgap29	209.848	45.9146		27.2549	2.4041		27.2689	9.197		74.9302	86.2168
Arhgap4	114.429	18.9168		132.009	4.0382		153.403	12.0935		61.7128	11.2619
Arhgap4	11.0339	3.7047		9.038	2.3934		7.8034	2.9222		5.2446	0.8574
Arhgap5	103.743	24.9894		158.981	13.6407		101.608	12.4922		94.7733	61.1325
Arhgap5	362.055	71.5918		743.652	23.1247		410.238	83.352		453.144	141.351
Arhgap8	33.5866	10.6476		14.1475	5.3407		18.5458	6.2402		152.49	12.2383
Arhgap8_predicted	12.5626	2.8572		29.9072	12.0952		23.7065	4.126		17.2603	9.2235
Arhgap9_predicted	361.004	73.7702		166.887	15.6106		353.81	69.2451		73.1118	23.9261
Arhgap9_predicted	946.585	236.766		405.287	23.0686		945.351	142.711		173.8	40.0324
Arhgdia	115.628	20.2697		103.064	17.8114		125.105	19.9794		132.875	67.1303
Arhgdia	3523.58	324.961		4557.98	462.955		5001.59	607.484		2917.99	222.062
Arhgdib	2730.89	519.606		385.037	68.3821		986.763	88.1442		1046.72	106.704
Arhgdig_predicted	97.2929	14.3013		1551	177.652		450.925	30.6436		48.5879	28.8439
Arhgef1	619.21	21.3668		358.001	36.9079		337.152	26.1919		423.097	28.4353
Arhgef1	152.229	43.2264		70.755	7.308		62.2686	9.8859		103.265	32.5883
Arhgef11	164.409	11.4479		213.924	22.271		180.759	17.5774		231.669	14.23
Arhgef12	289.752	52.8193		283.314	32.7908		323.727	42.4697		386.914	82.4931
Arhgef15_predicted	33.0119	6.1762		28.1281	3.2526		34.3926	6.8933		43.0695	26.5468
Arhgef15_predicted	669.752	145.326		394.556	87.1373		517.851	66.0998		258.394	41.7786
Arhgef17_predicted	66.8077	18.8455		208.493	26.8995		245.069	26.2656		72.945	16.9372
Arhgef18_predicted	24.6626	12.9224		24.9254	3.6713		23.5901	3.3391		87.3177	21.4634
Arhgef18_predicted	258.916	62.6666		123.237	24.4255		118.232	15.326		867.645	131.619
Arhgef19_predicted	229.917	38.452		493.308	97.2631		438.392	18.132		503.884	80.8852
Arhgef2	820.888	102.63		1144.51	137.788		1842.56	129.132		191.056	26.0617
Arhgef3_predicted	27.3967	10.8422		70.8481	12.8619		54.7529	8.091		117.819	26.9166
Arhgef3_predicted	1464.37	648.79		2254.71	411.601		2425.92	571.523		4562.66	983.444
Arhgef3_predicted	206.024	28.6572		302.474	24.178		243.951	47.0595		278.802	40.5582
Arhgef5	154.395	27.53		36.5555	14.4571		36.9664	8.7529		301.564	41.2047
Arhgef5	12.1074	2.0567		11.2609	3.3368		9.4663	1.8713		26.1678	4.2703
arhgef6	17.405	4.1834		19.1928	1.7562		17.7601	4.4521		346.378	662.768
arhgef6	7.2196	1.8102		12.2919	2.1164		14.5512	3.4195		13.0976	13.1346
Arhgef7	109.947	32.7447		112.957	8.4915		77.6334	9.1084		44.7423	16.2635
Arhgef9	127.223	27.896		1670.95	36.2209		1676.44	198.095		202.771	57.9059
Arid1a_predicted	44.2775	5.9348		51.339	10.1347		72.6544	7.1219		39.4636	15.3999
Arid1a_predicted	273.909	31.4087		293.426	16.2101		526.193	29.2784		352.701	89.1816
Arid1b	236.079	54.6693		450.922	61.7372		525.09	131.826		197.374	55.3327
Arid2_predicted	316.181	29.6401		229.625	23.872		222.682	12.1586		244.254	15.1235
Arid2_predicted	804.31	77.4005		550.423	23.6452		639.165	36.552		815.039	80.9127
Arid3b_predicted	11.2047	6.5848		13.5842	4.7283		17.0631	2.6973		11.7932	0.4688
Arid3b_predicted	11.0214	3.1047		18.3098	2.9776		17.183	2.4954		32.1624	14.0458
Arid4a_predicted	69.448	10.749		36.7597	3.8612		112.203	31.8444		45.616	18.2516
Arid4b	534.299	54.9257		374.556	37.2812		441.63	34.9063		553.816	68.0255
Arid5a	165.977	60.0672		233.502	46.2841		170.903	24.6171		65.8193	12.5552
Arid5b_predicted	86.0578	26.1425		126.288	15.3243		63.5371	13.0219		242.547	52.823
Arih1	70.4912	5.6276		41.3629	10.5865		51.4182	6.8066		70.0363	27.3369
Arih2_predicted	91.7724	10.3018		88.6488	16.5373		107.587	12.7988		109.267	31.6593
Arih2_predicted	194.039	16.3003		94.9175	15.3896		149.251	10.7993		174.957	48.9096
Arl1	949.764	132.598		622.959	22.6115		520.665	52.4201		904.858	102.781
Arl1	2364.78	181.424		1844.71	86.8105		1573.38	110.926		2187.99	124.931
Arl10	12.4324	2.8463		12.5442	3.9768		9.8	1.5432		11.0848	5.1978
Arl11	72.7193	18.3022		16.4422	4.3858		27.9018	8.4994		23.1629	12.5985
Arl11	38.6649	15.8078		9.6896	2.3908		11.1474	3.5901		21.3887	12.9707
Arl12_predicted	38.5864	12.189		69.7478	4.7474		46.6407	10.4326		16.9076	7.2944
Arl2	681.084	35.6999		1016.29	85.3699		1092.34	51.6285		1020.72	133.78
Arl2bp	1823.68	138.865		4057.27	233.845		2904.07	193.207		2006.97	201.735
Arl3	13223.2	1169.64		23232.9	2426.99		27001.7	697.669		14336	393.138
Arl4a	3264.43	384.27		384.578	32.3053		586.242	103.845		5492.42	519.111
Arl5a	147.163	14.0806		68.4099	9.7456		119.446	12.689		159.032	60.2485
Arl5b	9.1516	3.1657		8.2869	4.5259		13.0189	6.9865		19.3546	11.4352
Arl6_predicted	327.31	115.153		244.058	14.4039		352.264	23.7695		1014.94	73.2835
Arl6_predicted	840.835	523.475		395.333	66.9786		601.194	9.3808		2136.86	213.687
Arl6_predicted	237.965	170.395		86.0394	24.8804		183.858	13.9211		565.223	81.4411
Arl6ip1	319.684	63.7989		181.839	43.1361		268.67	28.9821		740.941	126.761
Arl6ip2	244.695	58.4317		151.888	15.3315		195.872	32.5442		218.054	18.1752
Arl6ip4	5019.66	386.933		8109.57	3122.23		10169.5	453.149		5367.85	335.507
Arl6ip5	1060.63	209.767		620.103	67.8206		704.476	53.7551		484.923	85.9306
Arl9	11.0834	2.7725		16.057	5.9942		14.7363	4.9023		86.3552	151.434
Armc1_predicted	199.225	9.2085		225.961	18.7602		217.589	7.9717		301.975	55.1233
Armc1_predicted	54.1893	3.8869		87.4216	19.8554		100.615	9.0414		67.349	29.823
Armc4_predicted	39.2747	21.8472		20.224	3.8086		32.9665	1.4817		222.993	52.683
Armc5	501.174	85.7768		824.776	29.9902		764.298	17.9297		851.235	8.6895
Armc6_predicted	96.3074	16.5452		349.212	43.2019		275.333	17.1568		127.365	29.7199
Armc8_predicted	288.825	22.9503		208.179	42.9492		320.381	46.6783		352.366	57.5821
Armc8_predicted	66.391	10.8202		98.0362	7.6618		120.708	32.1573		65.9901	25.0018
Armc8_predicted	127.705	15.7343		119.666	9.3654		145.184	12.4939		127.233	37.6766
Armc9_predicted	161.198	26.94		181.561	25.1947		199.323	11.8907		285.871	38.1148
Armc9_predicted	410.674	46.1654		1107.05	12.8186		821.482	10.779		831.938	14.9368
Armcx2	1741.71	173.164		2330.09	260.491		3802.78	221.827		2142.53	125.575
Armcx2	647.339	65.4543		793.539	13.2335		1207.83	75.2186		612.985	74.9796
Armcx6	53.0733	34.1437		46.9418	16.0354		157.072	19.1384		19.4751	4.7942
Armcx6	87.9545	34.7635		97.4464	9.8172		258.823	39.2142		28.7291	9.4193
Armet_predicted	4004.95	384.82		1617.24	107.74		2102.79	190.221		5414.57	213.899
Armet_predicted	3196.44	112.47		1368.3	109.372		1716.82	154.717		4279.74	364.472
Armetl1_predicted	9.2233	1.4186		14.5134	11.0762		12.7703	8.8035		8.1047	3.6154
Arnt	21.9485	1.9596		17.5152	4.9769		17.4315	4.4851		21.5321	9.7791
Arnt2	98.2578	8.4555		158.038	17.6706		74.0676	15.1537		86.2568	98.8545
Arntl	411.013	248.755		830.046	201.048		926.207	220.438		173.48	66.2708
Arntl2	13.8156	2.9729		15.9002	3.8347		12.7464	9.238		7.6896	0.2311
Arntl2	37.2152	7.6716		47.6289	16.7179		30.5313	8.8802		27.885	9.935
Arpc1a	1971.57	222.721		3545.71	44.4768		5097.74	356.461		2219.23	146.855
Arpc1b	3729.27	1016.81		461.124	30.1584		477.996	44.4947		777.766	398.615
Arpc2_predicted	2583.35	304.713		1691.2	187.256		2611.93	189.338		1729.73	163.352
Arpc3_predicted	18794.3	910.558		22377.2	572.521		17728.2	757.193		12922.3	1231.68
Arpc4_predicted	157.703	7.3544		210.802	28.1716		192.901	8.6911		196.131	53.6355
Arpc5	12365.9	1496.85		9531.08	1160.36		11312.4	969.916		6338.36	829.761
Arpc5	766.415	106.724		458.442	27.3662		714.175	108.359		394.947	72.1058
Arpc5l	4388.34	274.524		8277.32	396.388		7840.29	209.145		6997.76	173.774
Arpc5l	4539.74	325.521		9901.81	549.418		8000.01	664.303		6693.71	288.293
Arpp19	265.663	16.7883		1228.94	98.8788		1495.74	200.211		280.591	43.111
Arpp19	1074.9	65.1508		1274.83	80.1338		2095.04	245.977		1837.68	169.013
Arr3	31.4914	48.6833		10.2576	3.355		8.7786	3.6764		16.3069	8.6483
Arr3	503.402	965.532		34.3545	13.8118		34.7321	5.6998		125.215	44.6614
Arrb1	62.4159	13.2775		109.175	17.2906		86.967	4.9703		42.2101	14.339
Arrb2	92.1934	12.8659		135.595	23.0629		102.894	15.1487		48.4199	16.6091
Arrdc1	405.427	30.7026		320.347	13.3071		223.712	14.8802		560.57	49.6813
Arrdc2	16.3867	5.1521		40.9061	9.6165		45.2228	10.291		13.7063	4.22
Arrdc3	36.5008	5.3806		64.7103	12.1364		42.9511	11.9527		16.5574	9.4283
Arrdc4	15.5487	2.7127		16.2673	6.4698		13.2361	2.4058		11.5729	4.5771
Arsa	261.321	11.0976		284.515	18.7522		312.879	26.9482		505.624	44.3031
Arsa	268.575	25.0105		234.661	7.7143		275.263	23.1754		475.659	46.6628
Arsb	127.4	47.1872		55.9321	8.6149		78.4942	5.238		79.2452	36.8863
Arse	48.4717	8.9661		56.6755	7.2075		70.0991	11.6946		84.5696	81.1828
Arsg	715.076	120.209		1349.54	92.6067		570.072	60.7882		2191.13	357.42
Arsj	32.9698	1.9761		34.8328	3.7679		32.6406	4.9224		24.9783	0.9115
Arsk	35.0052	8.4415		12.9749	5.5836		21.1663	4.0515		31.9592	11.55
Arsk	57.3279	7.3117		31.7136	6.3007		40.5454	7.5471		44.608	15.7614
Art1_predicted	56.4783	15.4886		88.4966	25.5093		41.2337	10.8236		82.9862	85.3255
Art2b	10.4254	4.7448		9.0836	1.4079		9.0357	5.9992		9.4562	9.3072
Art2b	16.482	6.784		8.9556	2.839		5.5715	0.8811		15.4091	11.0922
Art3	458.556	129.66		158.576	13.8044		209.253	17.8628		123.941	61.4139
Art4_predicted	17.8537	7.0502		22.9402	12.7764		18.3247	3.0942		18.8162	8.6699
Art5	11.4747	1.5977		7.805	2.5152		7.7962	2.7371		13.6264	13.127
Artn	137.06	17.2823		116.565	23.0784		103.967	16.5725		104.683	14.0139
Artn	17.2656	0.8605		25.4816	5.301		26.0141	5.3373		15.8327	3.8768
Arts1	3851.31	128.749		414.235	27.3708		517.901	57.1249		5361.16	277.503
Arv1_predicted	2850.22	39.7962		3861.42	416.904		4115.1	182.161		3075.63	218.122
As3mt	275.286	46.8814		70.1325	9.2475		79.7735	4.834		240.28	41.6383
As3mt	7.8891	5.0624		6.8079	1.8299		5.7221	2.3025		10.3841	8.5096
Asah1	849.587	72.2967		285.023	26.4439		335.603	41.2816		1273.83	105.322
Asah1	583.009	12.8466		140.678	22.5534		216.668	13.0946		678.351	59.6814
Asah2	53.3386	6.2729		34.0228	6.5722		31.2623	5.4318		86.3173	26.7903
Asah3l_predicted	139.98	44.5724		131.678	54.6341		114.875	44.1064		34.9996	22.2401
Asahl_predicted	466.952	85.19		77.7916	3.4614		91.1659	8.2454		113.41	38.3279
Asam	875.438	176.452		241.281	29.1467		43.4135	7.3362		81.5432	20.1237
Asam	1581.25	322.695		272.438	18.9865		52.5614	5.7787		112.303	46.6561
Asb-4	9.039	2.774		3.7117	0.0558		6.5385	2.0421		27.9866	29.6975
Asb1_predicted	88.5241	25.9697		116.809	5.1272		87.306	10.0162		95.8301	23.8713
Asb11_predicted	13.5324	4.8707		25.8689	7.1162		14.9935	7.8094		13.7445	6.0303
Asb12	10.0291	1.6963		12.0079	4.8253		12.5508	5.0582		36.1059	46.0769
Asb13_predicted	125.388	5.9697		454.228	32.1089		212.888	40.171		184.03	39.1875
Asb15	11.544	3.9664		29.1367	6.4384		19.828	2.2802		11.01	4.8129
Asb16	22.5994	5.3525		18.9059	9.3245		17.3918	6.9816		18.7507	8.3562
Asb18_predicted	7.8747	3.4756		16.0019	7.7128		19.5602	15.7962		16.4637	5.1565
Asb2	2541.25	853.288		794.428	100.968		3436.43	61.1129		570.14	602.997
Asb6	1338.71	76.7561		2618.12	273.278		2123.81	277.797		1658.88	116.583
Asb6	187.743	25.6328		471.146	24.6411		427.714	47.7777		323.153	22.3483
Asb7_predicted	10.7183	2.8629		15.3188	4.1862		18.9268	1.5609		20.8993	4.6106
Asb8_predicted	106.573	20.6479		110.477	11.1928		141.612	24.4597		121.013	14.552
Asb9_predicted	10.1558	3.0711		11.0786	2.3751		9.1734	3.1838		17.2172	17.4878
Ascc1	35.4746	7.7187		20.708	4.2247		18.0557	4.0897		40.795	9.4822
Ascc3_predicted	333.378	52.6707		296.922	27.7643		282.231	18.9223		452.257	55.9528
Ascc3_predicted	56.3893	17.2386		30.597	4.5679		42.1783	6.1027		55.7518	12.572
Ascc3_predicted	505.59	86.2989		583.797	26.434		414.991	116.635		738.101	150.804
Ascc3l1	4361.18	425.353		4863.85	199.887		4092.89	156.042		6211.96	341.364
Ascl1	28.6661	3.0786		120.425	5.7382		88.9586	20.1205		24.9898	9.2907
Ascl2	738.504	103.011		752.311	53.5049		783.301	34.9213		253.586	58.2982
Ascl3	21.3494	3.6504		24.7661	4.3738		20.7672	5.2512		14.4452	6.0142
Ascl4_predicted	17.6825	1.664		15.3681	5.428		14.7254	2.7371		15.542	9.3565
Asf1a_predicted	526.903	12.7089		238.826	17.2362		378.494	78.4699		611.275	92.5904
Asf1a_predicted	52.6349	12.5764		28.5803	7.4981		43.1442	4.7228		72.2983	8.584
Asf1a_predicted	919.324	59.67		546.87	54.882		663.888	103.439		948.554	77.1296
Asf1b_predicted	44.7492	13.6637		28.498	2.9743		36.0177	3.7326		35.4707	17.3019
Asgr1	2942.39	569.65		55.5794	19.8333		41.6886	5.4474		106.527	55.8009
Asgr2	357.997	42.6018		44.5669	1.818		42.3631	2.0812		23.4893	14.2066
Ash1l_predicted	77.0222	5.6904		161.81	11.8251		109.435	16.5546		80.5841	14.4519
Ash2l_predicted	222.997	16.6771		129.853	7.7983		205.473	4.593		266.412	33.3736
Asl	174.062	12.3217		130.329	13.5157		144.706	10.202		162.583	39.5933
Asmt	1063.97	2003.51		45.2698	8.7032		44.1408	9.7213		31.4295	11.3871
Asmtl_predicted	3062.26	178.22		2996.8	84.1539		3329.39	146.635		2084.78	258.188
Asna1	219.923	9.9667		295.517	35.4639		315.45	17.2483		314.936	27.0244
Asns	694.343	358.096		1588.16	187.467		1084.26	33.5457		1295.15	135.005
Aspa	1381.63	316.709		173.5	13.079		309.599	55.7423		168.474	28.2799
Asph_predicted	23.1009	3.4306		12.741	4.1156		13.641	3.4518		18.1868	7.7258
Asph_predicted	12.8674	4.3231		10.4654	1.7591		20.9192	7.5985		6.9998	3.9241
Asphd2	66.3029	22.936		1896.6	190.028		1689.37	105.917		28.3227	16.5526
Aspm_predicted	81.9888	14.6384		97.8473	6.1641		172.737	32.7387		110.264	29.5164
Asrgl1	482.341	42.2093		1897.95	155.311		1500.47	82.9559		655.284	90.6553
Ass	426.156	86.4938		94.8129	11.4685		185.713	22.6413		59.0586	11.8348
Aste1	43.0766	5.523		33.7392	11.1249		42.4616	3.5118		49.8766	23.53
Aste1	30.9949	7.7301		49.1512	5.0063		34.3225	7.7411		48.0191	16.4547
Astn1	8.9584	0.3277		48.5212	7.0522		34.6083	2.4766		NA	NA
Astn1	51.8579	11.4837		581.153	81.8444		423.802	28.7272		83.274	127.343
Astn1	14.6172	1.8237		56.9442	11.1256		55.593	8.5153		18.3969	9.6093
Asxl2_predicted	44.3285	13.4399		24.0307	3.4517		34.5009	3.3881		33.5886	7.754
Asz1	9.6582	1.1953		6.53	1.5942		6.6936	3.0832		7.7623	4.1363
Atad1	259.551	61.3556		201.535	14.3637		282.052	59.6117		508.322	523.466
Atad1	1009.79	186.759		420.304	68.1289		537.631	67.9227		869.141	91.9435
Atad2_predicted	22.8902	9.3655		18.6696	3.8726		22.5018	7.1698		13.4101	3.4123
Atad3a	889.646	73.1544		1437.56	73.8803		1573.74	90.9034		968.471	82.1056
Atcay_predicted	147.222	46.1866		4688.43	268.917		3125.36	141.004		75.8703	48.4877
Ate1_predicted	341.829	45.1546		292.986	16.5492		204.198	44.3164		440	98.9468
Ate1_predicted	27.4693	5.3124		26.5936	5.9585		26.5395	4.7255		34.4317	10.3729
Atf1	155.7	24.1494		52.618	15.3079		77.4722	12.0169		150.225	8.4539
Atf1	197.12	12.4355		43.7475	11.7565		78.6088	10.4175		196.425	17.3987
Atf2	44.2352	8.0668		50.5902	4.9586		82.9808	14.2518		38.5535	20.4962
Atf3	509.474	117.469		27.625	5.842		38.169	3.7588		104.078	24.2186
Atf4	6576.58	763.125		10383.4	844.423		6259.73	258.914		8652.04	470.394
Atf5	14455.4	1288.61		11629.6	1653.17		14103.3	909.128		11325.4	798.99
Atf6_predicted	394.22	61.0079		725.977	99.3155		316.344	50.3277		677.878	171.736
Atf7_predicted	131.925	35.0876		82.1257	5.2439		87.4449	5.5668		191.168	46.0511
Atf7ip_predicted	884.517	298.57		1181.51	86.2361		998.558	79.2916		972.845	216.139
Atg12	163.26	13.1799		187.63	22.4309		258.223	9.8553		214.935	22.1259
Atg12	133.192	18.621		79.992	8.6011		132.195	24.1765		173.383	55.1613
Atg16l1_predicted	2276.72	385.656		4219.73	226.212		4606.71	467.349		5416.58	322.348
Atg4b	271.581	19.7073		560.714	18.2072		538.885	24.6468		294.066	54.3782
Atg4b	198.54	14.7106		320.287	24.0198		338.707	15.042		190.615	32.4165
Atg7	227.68	20.2269		276.311	25.6591		195.669	6.3097		693.089	77.4553
Atic	992.108	83.1915		621.851	92.4185		883.034	46.8929		860.406	69.6842
Atm	14.7187	3.7741		13.5331	5.8225		10.8002	4.4142		19.3037	10.0197
Atm	49.2155	22.9331		34.0119	20.443		33.1516	5.2432		36.6708	16.8179
Atn1	86.5036	11.1222		127.253	10.4524		74.3095	5.3169		75.5147	29.1397
Atoh7_predicted	24.1836	1.6089		33.4541	9.176		30.7568	8.9339		13.5722	6.0129
Atox1	3420.89	95.9142		3009.41	287.504		1983.63	217.737		5019.3	435.484
Atp10a	145.459	36.1189		78.0599	5.7224		57.5322	6.0627		8.1241	3.3572
Atp11a_predicted	131.188	68.4131		216.519	27.0519		272.664	8.1626		457.65	86.6302
Atp11c_predicted	1444.24	669.41		117.766	15.6017		243.324	26.6914		8568.99	769.572
Atp12a	13.1315	5.0986		6.8802	2.0662		11.6174	2.3291		52.9846	9.962
Atp13a1_predicted	25.8262	10.1719		47.9766	14.6435		46.7472	8.0132		33.0237	6.2054
Atp13a1_predicted	116.594	10.5614		179.12	16.3209		162.965	20.6109		155.272	25.1606
Atp13a2_predicted	241.933	53.0722		2648.79	279.979		1546.14	121.041		336.906	17.5838
Atp1a1	309.305	171.611		903.226	57.4855		445.104	65.6253		921.267	95.2948
Atp1a2	10.5702	0.5076		12.1924	3.0004		13.9318	3.3304		66.6448	106.147
Atp1a2	29177.7	2784.4		15255.1	1040.44		9824.95	328.867		1013.06	594.031
Atp1a3	22.0572	6.93		649.298	43.2263		340.304	18.9392		35.9583	33.4952
Atp1a4	8.9418	2.3952		6.0886	1.6259		10.8397	2.6897		8.4454	3.454
Atp1b1	8657.49	4278.3		39246.4	3420.06		20783	3291.92		32005.7	880.478
Atp1b2	347.461	83.7725		285.393	65.8734		203.809	24.4867		217.962	22.4209
Atp1b2	293.087	30.246		235.257	11.1671		117.792	13.0695		144.502	33.8783
Atp1b2	14760.3	1951.65		9224.99	554.397		8937.67	764.94		7713.78	697.477
Atp1b3	20498.7	1364.38		3727.05	192.375		3760.15	250.475		11938.6	7906.43
Atp1b4	6.7682	1.0336		7.5296	2.4504		11.2504	5.325		18.9054	18.056
Atp2a1	31.6967	6.61		35.0016	6.1015		39.4659	6.7213		370.332	647.897
Atp2a2	5534.05	681.497		11001.5	488.027		6921.66	514.608		7866.19	260.859
Atp2a3	12.9042	3.3048		8.5609	2.6436		6.8956	2.6797		15.6392	5.5323
Atp2a3	11.4747	1.5977		7.6404	3.2709		10.6982	3.5656		12.1021	5.074
Atp2a3	385.844	75.1925		54.8817	15.3829		57.2484	7.3617		73.5326	32.3194
Atp2b1	761.194	179.096		4042.46	340.76		7557.43	430.075		582.5	132.896
Atp2b1	1330.72	96.6915		6808.52	698.735		11295.6	1596.67		976.354	86.5747
Atp2b2	337.121	292.949		1660.71	249.234		1293.08	90.0992		1552.55	154.153
Atp2b2	1908.82	1469.29		14714.8	1047.96		12353.3	779.016		6780	505.151
Atp2b3	8015.33	8377.03		4376.64	325.963		3901.01	262.857		31152	1648.13
Atp2b3	232.845	213.757		289.599	23.7823		218.739	11.292		1767.29	70.5313
Atp2b4	14.1501	3.7247		26.4843	3.6155		14.0696	4.0844		11.2698	2.4667
Atp2c1	1289.83	132.064		1149.99	70.3456		1470.31	180.625		1892.36	141.658
Atp2c1	1179.22	142.129		1003.75	70.2335		1390.33	205.707		1107.02	161.134
Atp2c2	12.1794	2.4987		6.4411	1.1765		21.7024	12.8047		18.1449	7.8158
Atp4a	100.352	88.756		14.124	1.6042		15.7372	3.6272		1249.82	162.842
Atp4a	9.2222	4.1504		4.3712	1.148		5.5521	1.4543		1158.58	1982.45
Atp4b	13.8659	5.0186		22.2253	10.2043		17.9282	7.8943		18.1346	7.2239
Atp5a1	5286.36	757.071		7867.18	1014.77		6914.36	782.06		9822.68	1022.81
Atp5b	4859.74	1113.44		6379.99	483.146		6514	411.547		9963.92	1366.34
Atp5c1	4337.68	402.163		5378.48	532.735		4505.11	506.259		8186.88	838.132
Atp5d	6164	731.09		8774.64	867.972		6406.47	364.311		10989.3	1371.78
Atp5e	28441.1	2760.54		32480	2508		32204.9	1772.42		50448.8	4246.08
Atp5f1	27239.7	3187.5		26349.3	1217.3		29524.2	3303.96		44731.8	5721.97
Atp5g1	11605.9	3729.05		14260.2	928.431		14870.4	443.955		32452.3	1654.33
Atp5g2	20750.6	3212.84		21183.9	1568.02		21000.6	1240.25		38693.7	1961.23
Atp5g2	4122.66	1699.25		4960.25	625.316		4731.23	269.505		7896.91	530.631
Atp5g3	1823.22	347.873		2542.64	336.942		2172.18	320.411		4774.25	264.58
Atp5g3	9433.23	1058.64		11348.8	709.915		11738.7	899.252		18868.1	963.853
Atp5h	7944.43	879.217		6930.68	481.48		7368.42	800.602		12710.1	1140.17
Atp5i	51557.4	9340.2		44883.6	2703.79		53895.4	4689.64		55897.5	2280.84
Atp5j	18590.3	2485.79		18382.1	1456.46		14553.5	2672.27		26746.3	1075.1
Atp5o	26363.3	2349.67		26325.5	834.732		22352.3	1344.36		47013.8	8165.88
Atp5s	215.853	45.6145		191.55	16.5696		203.011	42.0762		407.314	24.0333
Atp6ap1	21048.1	1666.45		17268.3	1913.16		19171.8	2594.08		17600	1747.99
Atp6ap2	66.3171	51.2568		55.1696	32.346		45.4117	23.9957		99.5962	56.9227
Atp6ap2	1442.14	227.198		1989.19	328.765		1839.31	114.575		2858.3	412.072
Atp6ap2	1086.51	235.011		1736.67	179.208		1551.27	125.761		1761.5	151.497
Atp6v0a1	119.296	27.6464		322.834	34.3008		178.611	29.3427		196.98	120.357
Atp6v0a1	189.775	8.7706		798.475	37.8414		406.966	35.6964		189.36	8.5881
Atp6v0a2_predicted	16.2454	6.4293		15.9026	4.7161		12.1571	2.6862		26.8497	7.8765
Atp6v0a2_predicted	27.4988	4.8241		40.084	7.0665		42.8785	9.5886		120.288	35.9665
Atp6v0a4_predicted	17.1717	4.5225		16.0265	6.2105		17.8813	5.462		20.6534	11.2232
Atp6v0b_predicted	2432.35	117.9		5088.39	474.062		3690.87	246.096		4198.71	309.123
Atp6v0c	2576.26	196.462		8568.11	1130.79		4611.11	326.443		3643.95	165.566
Atp6v0d1	2506.86	714.58		3208	301.514		2376.26	219.599		2454.96	214.153
Atp6v0d2	6.2984	2.409		6.0437	2.1374		NA	NA		29.8039	10.6672
Atp6v0e1	12557	1409.78		1751.06	331.956		2682.39	911.359		10891.3	7283.91
Atp6v0e2	366.229	213.404		1579.99	108.458		1084.9	132.77		511.625	56.8594
Atp6v1b1_predicted	8.6576	4.6614		9.7028	1.5887		10.8203	3.6029		73.1649	112.358
Atp6v1b2	597.79	225.096		1764.65	131.849		1924.07	107.132		697.631	98.3928
Atp6v1b2	3723.56	1577.4		16511.3	1164.42		11595.6	667.523		3822.94	485.832
Atp6v1c1	1016.16	83.7335		1664.22	192.739		1792.5	138.004		596.096	652.612
Atp6v1c2	67.7426	46.8196		46.3824	4.5241		37.0616	4.4907		237.238	39.6278
Atp6v1d	949.107	226.495		2027.33	134.535		1894.45	138.848		1651.98	199.287
Atp6v1e1	340.228	71.3698		1058.96	119.693		654.703	135.794		634.277	125.623
Atp6v1e2_predicted	18.6095	6.1068		17.1651	5.423		23.8085	4.2083		10.5241	6.1248
Atp6v1f	5238.89	215.121		8598.15	330.161		9210.38	691.473		5802.23	283.22
Atp6v1g1_predicted	11550.9	1132.58		6892.46	91.5011		9760.06	477.145		12688	1309.14
Atp6v1g2	60.1778	21.5345		2110.18	202.622		1612.06	170.324		30.6203	12.6481
Atp6v1g2	131.76	48.9107		4831.73	195.775		3418.82	277.298		60.8365	44.5553
Atp6v1g3_predicted	22.6742	21.2697		15.0765	4.8486		11.5753	1.4001		39.1385	34.6441
Atp6v1h	52.1448	7.0945		90.1039	6.8231		75.5356	18.0433		125.425	42.6149
Atp7a	161.337	76.7996		39.5414	17.8594		43.971	17.3946		266.182	59.4627
Atp7b	21.5607	3.2403		20.8091	3.2893		26.9638	4.0963		48.819	52.9377
Atp8a1_predicted	75.2055	24.8235		104.78	9.533		111.082	13.0368		34.1549	12.9454
Atp8a1_predicted	43.6363	8.5129		74.0713	5.5041		67.8626	2.8722		20.0631	7.361
Atp8a1_predicted	79.2343	18.4049		99.0645	7.0648		68.0899	13.0593		32.2144	17.0341
Atp8b1_predicted	73.7012	17.9371		6.5609	3.7973		11.5335	1.2939		40.259	22.6871
Atp8b1_predicted	7.6742	2.8182		4.3887	1.1094		7.3419	2.226		21.055	26.0875
Atp8b2	111.231	17.6689		155.487	5.0403		106.544	16.9709		112.285	34.7889
Atp8b2	762.523	77.884		721.928	30.4373		848.475	52.4414		810.239	33.728
Atp8b3_predicted	10.3351	4.6767		23.2121	6.8892		12.8049	3.5199		NA	NA
Atp8b4	5.8214	2.4506		6.689	2.4871		7.4288	1.4139		100.316	167.13
Atpaf1_predicted	52.9075	13.5941		65.387	4.111		90.0823	16.6119		96.8753	21.9948
Atpaf2_predicted	204.86	7.6401		246.916	15.7041		245.28	10.7787		417.228	56.5056
Atpbd1b_predicted	412.003	41.9261		693.171	57.2833		668.735	31.2529		718.427	79.0719
Atpbd1c	441.734	34.3747		435.555	53.5246		698.74	73.6172		444.295	73.0486
Atpbd3_predicted	32.6654	7.4907		45.3844	8.1408		52.8474	9.5379		110.492	155.312
Atpif1	8071.39	492.441		13704.4	1069.94		12457.3	680.92		7443.77	989.821
Atrn	277.349	57.1396		331.197	65.3944		332.293	97.7762		245.875	44.6261
Atrn	1590.76	357.18		4876.9	136.841		5460.49	764.189		2447.72	274.811
Atrx	94.7667	10.197		148.756	28.8213		95.6674	8.4868		111.649	38.5884
Atrx	730.81	34.1365		1308.34	197.805		663.376	138.296		802.332	149.502
Atxn1	33.1907	4.1008		180.143	73.761		168.113	52.6234		50.819	13.848
Atxn10	17058.1	1493.53		19712.4	2171.63		16165	574.416		12121.4	861.865
Atxn2_predicted	30.108	6.4714		43.6247	8.0344		19.2666	4.0767		37.599	16.2348
Atxn2_predicted	1740.52	53.7273		2082.75	78.4556		1889.88	195.294		2374.38	81.5554
Atxn2l_predicted	447.503	45.2172		523.386	67.9105		529.484	41.4555		271.346	29.249
Atxn2l_predicted	33.6852	5.6851		46.7623	8.8157		39.9858	3.9621		28.7937	8.4734
Atxn3	23.5361	1.6362		14.6783	6.2197		24.8644	2.5367		15.4605	4.8049
Auh_predicted	365.087	81.7295		1038.17	206.724		860.472	59.814		998.662	106.034
Aurkaip1	5093.15	428.691		3544.25	333.282		4801.81	117.003		6026.5	306.199
Aurkb	33.5664	17.1163		12.9677	5.611		32.2595	5.8824		23.2536	14.2542
Aurkc_predicted	1745.76	101.139		3048.56	174.808		3670.65	259.385		1965.85	56.8594
Auts2_predicted	39.99	11.2146		87.1531	18.6229		178.425	8.0428		21.4748	16.4827
Aven_predicted	506.565	70.3091		512.996	61.572		583.61	12.932		363.57	46.6339
Aven_predicted	425.74	50.7935		457.537	40.8857		533.495	25.415		354.564	34.4408
Avil	107.41	36.2628		24.6576	8.1049		58.9128	5.582		34.0282	4.8639
Avp	2959.48	2771.9		74.4768	9.2591		111.269	87.207		33.0325	2.5701
Avpi1	3087.43	380.572		4785.85	472.179		2549.69	137.553		2663.25	173.262
Avpr1a	54.7109	13.0313		17.3344	1.7058		19.049	3.8812		104.341	18.4262
Avpr1b	8.2482	3.4149		14.1044	10.1625		9.1367	2.9801		12.9859	6.1957
Avpr2	26.1721	5.182		41.8985	7.4948		42.2876	10.2064		35.5834	2.6307
Axin1	2013.08	176.457		1444.91	163.706		1427.12	176.421		1998.21	230.904
Axin2	120.97	19.6555		68.1123	3.8892		55.4712	9.1857		77.9896	29.5695
Axl	84.4457	14.8036		32.7931	2.3897		43.2383	5.6438		28.1179	13.6244
Axl	275.423	49.8896		95.291	13.7321		118.412	4.2772		83.6282	13.3972
Axud1_predicted	45.3857	11.4081		62.7132	11.1109		42.2401	5.4096		101.716	112.976
Aytl2_predicted	12.9186	5.5464		18.2873	4.5313		12.5934	2.0452		12.1759	1.6083
Aytl2_predicted	28.6069	7.0327		52.3498	13.6409		40.5851	4.6196		24.9732	6.1764
Azgp1	131.277	60.1104		10.2722	1.3204		12.9163	4.4066		14.9867	3.6411
Azi1_predicted	314.839	100.58		1171.29	105.701		805.54	57.1177		918.556	85.1036
Azi2	2096.66	134.659		2043.99	120.696		2248.36	163.591		2762.58	240.528
Azi2	327.388	32.2049		338.002	28.273		312.105	11.1107		523.424	66.4911
Azi2	404.253	33.4252		376.623	31.3226		351.589	28.1371		539.199	58.7552
Azin1	1077.04	347.313		1208.25	133.83		1515.34	444.899		1712.74	246.473
Azin1	357.643	50.9057		204.323	31.3288		238.635	42.1579		520.182	84.3862
B2m	24716.7	1468.48		5136.96	152.658		3726.82	252.148		17309.6	2252.5
B3galt1_predicted	11.8195	4.3659		17.4103	2.1151		26.1761	6.0211		7.3202	4.0587
B3galt3	303.988	46.0313		227.074	30.5855		285.527	49.1159		167.102	37.1683
B3galt3	651.47	41.5724		515.973	46.2877		575.899	23.7012		236.082	72.365
B3galt4	257.24	22.4794		217.477	30.3861		278.944	19.1614		211.288	27.487
B3galt5_predicted	7.5009	2.5849		42.7582	7.4229		56.4441	11.7494		8.1736	0.6583
B3galt6_predicted	44.2122	6.7725		74.3138	10.2218		53.3907	8.5228		110.247	65.329
B3galt7_predicted	31.4656	3.4879		18.1229	2.5285		11.2839	0.781		20.8401	9.8722
B3gat1	16.2105	3.4987		93.1139	11.3403		79.2253	5.012		12.8505	3.3197
B3gat2	124.25	22.6469		919.112	32.1427		1740.71	209.002		88.2589	93.486
B3gnt1_predicted	96.3819	32.8752		25.9084	3.6134		186.769	21.5949		49.7163	17.3565
B3gnt1_predicted	171.373	25.0576		82.0695	12.251		316.289	45.3171		81.9131	34.0368
B3gnt3_predicted	5.7411	0.9577		7.7937	3.5905		5.6	1.3388		24.9773	26.5187
B3gnt4_predicted	10.6231	2.4662		14.2532	3.9969		10.944	5.4056		12.6825	9.3598
B3gnt5	11.4386	4.8794		10.9281	2.1791		9.4704	2.337		15.023	9.7765
B3gnt6_predicted	81.5502	15.1131		145.738	15.1847		162.53	2.8573		222.843	146.595
B3gnt7	185.195	39.5023		75.0342	11.4426		55.3448	18.7357		75.4551	20.3864
B3gntl1	16.5394	6.4165		14.7466	5.6307		18.8737	11.588		15.7559	12.041
B4galnt1	155.371	29.0372		3524.74	245.044		2813.15	194.755		59.0238	28.0947
B4galt1	131.016	5.0078		8.932	0.6979		15.0225	3.2184		115.344	22.0245
B4galt1	182.338	11.7443		12.8099	4.016		18.0552	0.887		137.534	28.0039
B4galt2_predicted	127.174	15.8346		763.638	54.6361		596.349	82.2871		75.8371	18.7548
B4galt3	1599.16	73.364		2756.28	246.74		3243.81	334.198		1410.51	135.772
B4galt4	570.236	54.2448		118.515	14.6316		186.355	11.4179		222.284	31.8395
B4galt5_predicted	30.8546	11.1426		35.0993	5.8175		23.6676	4.3908		261.883	449.43
B4galt6	105.905	46.4318		122.933	17.6608		152.414	8.9028		593.879	95.7209
B4galt6	1367.12	481.983		2295.38	340.745		3778.74	312.239		4182.37	606.252
B4galt7	1875.59	143.919		2334.51	74.1287		2083.02	52.3603		2841.35	94.8642
B4galt7	227.903	13.0124		313.955	35.8771		266.879	25.1398		394.739	32.634
Baalc	142.184	37.0082		2513.73	70.0782		839.163	52.4534		90.082	49.2876
Baalc	403.862	115.277		8867.76	536.67		3114.37	172.581		156.358	81.9992
Baat	21.7475	5.0712		27.6383	5.1251		24.2541	7.6154		90.3465	30.2823
Bace1	26.7457	2.8819		28.8391	5.5198		31.8232	7.3079		31.3005	12.0307
Bace2	586.175	84.2637		178.014	27.1726		110.463	6.9794		111.707	26.165
Bach1_predicted	17.1896	4.3202		10.9028	5.4192		8.2098	1.8321		8.281	0.8598
Bach1_predicted	42.2483	3.4255		25.0212	2.8053		22.7732	8.0661		28.0961	10.8606
Bad	587.738	101.648		569.106	41.8844		772.513	137.436		1124.66	81.073
Bad	1854.12	214.248		1458.14	100.283		1973.64	88.3365		3328.91	457.932
Bag1_predicted	1271.24	242.559		975.778	19.218		1297.64	77.7664		1185.82	125.053
Bag3	2520.09	506.008		688.636	135.366		1188.47	411.963		231.26	85.6745
Bag4	48.8823	8.6258		100.925	15.1784		87.7445	8.7576		65.6415	14.6202
Bag5	760.587	54.35		878.639	69.0782		1076.23	35.3862		571.073	55.7101
Bai1_predicted	22.0363	2.2591		73.0766	3.7399		63.2796	4.192		95.9888	73.0266
Bai1_predicted	21.1923	7.1035		157.177	13.5722		106.685	11.2545		15.107	5.6998
Bai2_predicted	148.684	54.2216		2709.85	223.892		3281.98	163.523		38.4091	17.3982
Bai3_predicted	7.4677	2.8868		78.6512	8.1144		135.412	8.8757		6.5459	4.2647
Bai3_predicted	34.7262	6.3189		355.669	86.1228		306.302	82.4085		25.389	14.2681
Bai3_predicted	29.9352	6.8739		255.989	15.5368		301.698	23.0332		16.5238	6.4295
Baiap2	989.151	192.132		10011.3	635.676		12222.4	2118.5		587.624	99.4755
Baiap2	105.098	35.9286		715.574	113.564		1316.27	229.669		69.1025	22.6595
Bak1	1076.17	164.693		350.68	35.0825		386.708	18.1004		859.739	92.6395
Bambi	846.048	145.089		240.569	26.0496		141.137	25.5607		369.692	13.7655
Banf1	481.436	79.3002		215.543	29.7786		405.863	24.3307		368.646	53.0307
Banp_predicted	37.6956	8.6223		94.6719	9.9215		69.455	6.1972		69.5188	24.3711
Bap1_predicted	169.198	26.8612		709.465	93.4542		687.922	74.671		326.565	36.0214
Bard1	35.5131	15.5016		15.7966	4.4076		26.8654	2.4603		53.9969	67.5929
Barhl1	41.5677	6.9972		36.2276	4.7313		37.0417	10.4629		70.6347	26.6464
Barx1_predicted	16.7428	3.3658		21.8401	11.2342		13.8814	1.639		8.8454	4.1984
Basp1	163.202	40.503		3773.05	263.879		702.348	104.231		204.044	59.7312
Bat1a	598.889	48.9432		849.16	58.7564		965.693	74.3977		952.511	28.8599
Bat2	201.844	25.582		307.586	82.5991		383.537	9.0056		116.819	38.2134
Bat3	843.491	141.404		2326.34	39.1801		1864.04	141.473		1283.66	95.454
Bat4	1521.53	145.979		2258.13	246.512		2535.51	343.783		1311.56	158.636
Bat4	37.8618	5.6224		75.1127	7.0278		59.8125	7.13		43.7328	17.3772
Bat5	3171.72	348.357		4585.74	601.362		4151.64	646.712		2629.25	369.745
Batf_predicted	62.4721	15.473		10.8399	6.3632		9.5362	3.0101		15.4836	10.2358
Bax	537.469	50.2777		425.413	20.4985		517.946	20.7087		389.011	84.5849
Baz1a_predicted	293.12	23.5437		47.3934	13.1653		162.901	14.053		440.409	28.5305
Baz1a_predicted	152.257	12.3315		32.603	6.6175		78.1034	7.2195		158.597	46.9054
Baz1b	2146.88	251.268		3116.99	309.824		2852.79	56.9274		2135.99	147.287
Baz1b	205.042	29.4387		515.718	63.1158		168.706	48.7607		181.743	64.6804
Baz2a_predicted	69.5387	8.4209		57.3088	4.5242		58.1664	12.2031		70.5198	17.2365
Baz2b_predicted	115.093	22.6151		48.6256	7.0583		94.5543	28.0726		65.44	27.7778
Bbc3	873.656	135.176		462.101	102.199		775.268	121.556		375.049	84.4147
Bbox1	36.415	16.7142		8.2611	4.5537		51.8726	13.138		23.8529	12.7136
Bbs1_predicted	178.123	18.9505		250.035	16.8835		213.299	15.2051		460.482	116.326
Bbs2	557.65	81		535.826	56.6788		692.888	78.6223		1023.96	58.3927
Bbs4_predicted	340.827	41.6221		629.885	52.6589		362.331	78.0307		421.728	54.8979
Bbs5_predicted	547.236	117.899		494.461	11.1703		528.299	59.2181		1156.8	102.034
Bbs7	423.472	73.1848		145.645	17.2397		189.762	12.9712		710.615	66.3139
Bbx_predicted	77.85	11.0118		82.8596	11.7158		90.1638	11.9792		111.45	26.553
Bbx_predicted	201.556	26.5694		199.376	19.1047		264.917	35.4407		462.481	82.1996
Bcam	560.691	149.187		86.2035	10.0822		94.4017	28.5269		284.865	59.4418
Bcan	224.391	38.0051		2343.9	211.941		2778.47	177.456		203.202	34.7679
Bcan	6.6143	1.2085		11.5068	1.6861		15.7147	4.1816		10.6718	2.3759
Bcan	25.993	5.7396		221.153	12.3576		249.034	25.5795		30.2145	14.3013
Bcap29	486.533	39.4959		273.584	33.3391		303.642	61.2931		420.204	104.145
Bcap31	1270.12	42.385		524.212	20.3676		433.128	15.3715		1928.88	169.467
Bcar1	509.378	111.767		933.782	66.5172		824.059	40.2219		2832.83	350.8
Bcar3_predicted	12.1581	3.8112		19.994	0.9285		26.8394	3.9813		6.7149	3.136
Bcar3_predicted	46.7137	8.416		85.9446	12.1139		150.491	18.7319		89.5378	20.5865
Bcas1	733.004	413.603		6900.43	725.71		16515.1	1361.32		379.617	407.742
Bcas1	134.283	77.9585		1475.15	266.961		2338.98	190.778		70.6572	93.0447
Bcas2_predicted	1745.69	87.5448		888.817	126.078		1565.99	141.783		1930.98	102.747
Bcat1	520.99	384.305		2966.8	167.549		2473	464.549		49.2797	44.9659
Bcat2	1394.1	318.478		143.976	12.9912		201.09	20.9171		456.543	63.3994
Bccip_predicted	306.644	44.1559		275.306	76.8914		388.038	19.3617		508.726	106.154
Bccip_predicted	614.814	94.6462		562.162	86.0017		899.009	94.0116		736.708	100.155
Bche	27.416	6.7627		18.9696	5.9907		20.7034	0.8423		12.1714	7.7119
Bckdha	1311.13	221.638		951.349	61.9504		1110.2	137.709		2815.5	248.55
Bckdhb	1739.4	369.673		1172.73	178.353		1172.1	120.783		5775.86	249.013
Bckdk	821.672	95.1467		844.436	56.5175		569.026	26.4276		1438.37	81.7869
Bcl10	1891.53	178.714		726.075	23.836		1421.84	172.225		963.605	132.024
Bcl11a	8.4721	2.8721		18.269	3.3019		12.7771	4.3137		NA	NA
Bcl11b_predicted	25.5813	6.1224		411.344	53.3416		2433.08	375.631		59.9316	60.0525
Bcl11b_predicted	25.3611	5.881		36.1092	4.7621		121.46	20.4905		11.0538	5.3186
Bcl2	38.3519	10.5664		22.0541	2.6173		25.4731	1.03		20.3705	2.5906
Bcl2a1	56.2664	12.4335		13.6335	6.7999		15.5222	4.4587		23.4362	6.8732
Bcl2l1	23.1638	3.7613		24.5324	0.9034		27.1405	1.3453		41.8406	5.8604
Bcl2l10	41.62	5.3557		80.9095	21.779		179.47	20.209		35.7411	11.0789
Bcl2l11	15.1688	5.2235		10.0754	2.0852		11.1659	3.7613		9.8674	3.308
Bcl2l12_predicted	32.5101	2.928		24.1672	6.6051		18.4517	3.8554		63.3229	8.1097
Bcl2l13_predicted	40.9971	6.6105		63.9174	12.4912		43.3431	4.0074		83.9377	26.5099
Bcl2l2	1136.38	91.9507		2414.26	454.42		2110.51	325.895		1511.44	287.544
Bcl2l2	38.0524	3.1471		46.488	11.922		30.8549	7.8146		75.3471	19.6551
Bcl6_predicted	82.9373	30.5962		37.2422	1.5877		40.4065	17.9475		65.7687	85.8767
Bcl6_predicted	1908.64	277.619		1900.78	469.485		1188.35	358.414		501.679	191.021
Bcl7c_predicted	1296.35	185.812		503.232	38.5512		506.728	19.0223		741.897	150.103
Bcl9_predicted	39.6489	10.1684		77.3631	13.2054		50.0769	4.5709		34.9781	5.7788
Bcl9l_predicted	59.582	14.8115		52.1005	12.2563		48.2732	9.3648		54.0015	23.0045
Bclaf1	68.0884	9.1672		28.1496	5.6898		56.3924	11.167		38.9632	16.3429
Bcmo1	221.506	60.54		239.809	11.818		412.422	190.266		172.584	52.4764
Bcmo1	6.0111	2.2944		6.2028	2.9015		6.8502	3.4442		7.7721	3.6748
Bcr_predicted	11.1745	5.0681		16.486	3.0921		17.3878	4.0413		53.3652	83.7044
Bcs1l	41.771	2.1104		95.3122	7.1529		100.772	14.1105		53.5555	20.0853
Bdh1	153.699	16.5296		141.31	9.7277		185.511	23.7752		259.231	60.3967
Bdh2_predicted	671.304	90.4771		45.9982	8.3149		51.3458	8.1291		589.934	151.338
Bdkrb1	27.4954	19.5279		25.0863	7.0506		20.0639	5.0282		22.702	10.5742
Bdkrb2	44.5214	10.5576		74.2527	18.3656		58.8173	12.8887		60.0315	13.3476
Bdnf	14.8759	4.1751		91.0371	13.4096		25.184	7.0717		12.5847	9.1793
Bdp1_predicted	141.095	22.7566		187.873	18.5686		156.07	25.2397		162.899	56.3071
Becn1	2235.03	215.596		1567.08	73.7687		2084.24	128.738		1562.7	65.573
Becn1	2144.58	91.5648		1850.04	159.567		2064.15	85.6412		1784.04	40.6815
Begain	39.0851	3.8046		396.873	25.3438		473.802	45.5909		21.5972	13.5634
Bem46l3	13.7493	2.8461		12.6478	0.3756		13.6753	2.8001		23.6446	13.2392
Best5	590.733	284.582		93.0643	44.1554		110.891	26.1793		350.664	40.2348
Best5	21.816	12.0249		7.6265	3.5044		13.0705	5.7467		9.8789	6.5582
Bet1	535.223	107.905		123.589	6.275		184.769	13.6519		450.233	29.8182
Bet1l	317.784	43.2976		276.135	24.0375		262.112	24.7433		455.84	21.6436
Bet1l	1063.25	82.2174		1058.57	91.4296		857.672	21.6437		1283.84	55.6233
Bex1	845.912	144.844		4879.48	442.681		8159.56	643.756		157.756	118.38
Bex4	740.112	100.718		120.852	15.2559		626.358	29.7733		86.32	43.3509
Bfar	125.699	18.2775		157.077	5.2018		111.763	8.4547		207.769	70.2243
Bfar	41.0847	5.0978		35.2618	7.2157		38.2627	6.0516		77.6544	40.3274
Bfar	223.592	8.488		270.032	24.3302		187.712	21.7151		228.754	30.8357
Bfsp1	166.466	30.6815		52.3706	13.6175		37.5265	2.0634		52.178	24.9327
Bglap2	37.2229	6.0187		21.4957	5.1601		25.2385	4.6303		32.429	20.6662
Bgn	40683.3	11449		2135.06	355.387		2643.02	332.538		4623.87	418.815
Bhlhb2	189.618	37.2452		393.046	59.7517		190.548	32.2315		267.284	17.9229
Bhlhb3	10043.1	1044.54		6428.51	195.304		15313.4	3609.8		5149.13	331.579
Bhlhb3	59.6265	11.1606		42.2934	9.008		79.9781	13.4051		29.3883	10.5087
Bhlhb5_predicted	42.4933	8.5376		216.191	30.7317		21.209	8.4055		10.0326	4.792
Bhlhb5_predicted	429.342	185.818		559.826	136.167		389.84	144.487		376.411	100.132
Bhlhb8	6.0456	0.9903		8.3384	1.9486		8.3133	2.0238		6.2097	3.7891
Bhlhb9	500.532	55.3276		364.101	27.0673		484.727	24.2984		348.505	64.4055
Bhmt	888.677	320.204		485.708	36.2934		339.877	52.5496		4688.41	728.486
Bhmt	101.677	27.0799		80.0167	31.2811		55.1666	15.377		586.173	29.8027
Bicc1_predicted	74.4538	8.2382		38.8306	7.5303		31.8041	6.7543		37.566	14.4603
Bicd1_predicted	52.8942	12.1321		268.586	14.5929		122.903	19.3742		114.817	32.6821
Bicd2	1137.54	177.212		1488.34	92.2919		1456.84	53.2487		723.063	64.5696
Bid	77.518	69.5479		19.8787	4.1703		18.0318	3.5811		15.7242	8.3664
Bid3	161.971	53.6666		335.84	30.9383		1603.65	96.5824		28.3946	17.5841
Bid3	67.2394	22.3697		149.693	20.6485		666.282	46.2526		16.8309	16.3539
Bik	80.7948	49.7706		17.0733	3.8241		229.242	42.8097		21.3674	9.7475
Bin1	1830.74	321.648		10254.5	511.568		7697.87	896.223		1711.77	208.12
Bin2	24.7152	4.2417		33.6719	5.5205		34.1636	3.7923		15.5292	7.1589
Bin2a	14.6057	2.0983		14.3283	3.221		11.1185	4.9616		9.2604	2.0083
Bin3	93.0264	10.452		98.0779	11.3277		70.2422	9.7441		155.832	24.9593
Birc1b	13.9534	3.585		13.1071	4.8523		22.0089	1.8186		15.8291	3.7657
Birc1b	12.8581	2.0279		12.5835	2.3683		9.5989	3.7832		12.8266	7.5515
Birc2	237.401	29.9624		90.0949	9.9393		140.971	13.8689		182.32	49.933
Birc3	159.33	37.6336		23.4148	7.8088		21.0689	0.8055		88.9925	34.1956
Birc4	97.0466	13.0933		96.8668	8.794		84.8584	11.0482		159.896	43.8232
Birc5	41.1998	4.1179		38.539	6.8781		58.8915	5.8858		30.4164	14.5398
Birc6_predicted	47.2279	12.2941		27.8311	1.2001		43.1107	8.4913		40.5566	3.9348
Bk	94.3831	56.8642		1020.61	76.9423		163.325	21.69		319.607	52.7021
Blcap	1052.69	148.669		1240.46	92.3882		1319.59	135.87		947.542	628.111
Blcap	129.977	12.6637		150.386	11.7051		164.899	10.7002		110.525	33.0873
Bles03	680.222	62.6006		667.783	67.705		595.085	30.8123		470.74	30.2868
Bles03	525.844	17.9801		444.962	15.9436		411.833	18.7628		332.234	42.6714
Blk	12.5631	2.158		6.0045	1.2981		8.6977	2.1673		11.725	9.6506
Blm_predicted	131.691	13.6279		134.045	11.2858		121.875	26.7744		56.1063	22.5631
Blm_predicted	93.8161	27.5972		86.5886	8.199		83.8975	3.0711		81.5655	17.1993
Blmh	1351.11	224.399		1524.52	88.3988		1486.43	61.1891		747.083	105.873
Blnk	135.727	9.5583		107.793	13.6257		98.1176	4.8381		123.98	37.7553
Bloc1s1_predicted	3496.78	311.455		2708.61	174.979		2740.52	161.481		4832.4	306.347
Bloc1s2	605.938	120.735		932.856	181.7		1514.01	122.632		429.999	68.4429
Blr1	7.9633	4.1692		9.58	4.0541		11.6927	3.786		37.0514	37.9214
Blvra	716.418	118.732		597.298	57.6409		439.433	25.8947		289.257	17.716
Bm259	19.2665	11.5536		15.1076	2.963		19.5493	4.4177		69.2283	16.9655
Bmf	37.5023	5.1374		16.2402	4.3628		20.5498	4.3243		19.725	5.196
Bmp1	1894.08	421.625		2134.72	246.02		1332.56	181.407		2032.4	277.484
Bmp15	62.5931	20.439		9.6613	3.555		13.6578	2.7607		19.0149	12.9416
Bmp2	96.9015	15.9361		25.0202	6.5141		72.0718	22.9192		51.3068	22.6559
Bmp2	482.263	135.192		102.678	5.3583		318.478	97.8512		139.042	16.2831
Bmp3	18.7118	1.9544		45.4897	14.9609		14.2013	4.7558		9.6368	4.5687
Bmp4	412.703	110.957		61.2238	12.3886		119.57	12.6491		150.413	28.1648
Bmp5_predicted	201.75	44.9886		13.5628	9.1637		10.3782	2.3792		13.3705	5.2201
Bmp6	1192.8	192.426		44.1274	10.7165		59.5582	9.315		373.347	51.4079
Bmp7	1052.31	142.815		111.057	2.4905		82.5034	6.0255		649.525	61.2768
Bmper_predicted	13.7673	4.8294		46.108	15.9407		12.8427	3.3286		6.7076	2.2001
Bmpr1a	551.8	89.4871		176.133	16.4212		279.336	56.8244		348.405	43.4101
Bmpr1a	50.4163	12.9466		25.3251	5.1571		34.1345	2.0034		37.9297	19.8375
Bmpr1b	11.9007	2.5251		27.5818	3.6328		16.9423	7.2611		15.615	10.8703
Bmpr2	196.645	48.6991		297.843	66.6416		164.131	39.644		191.757	24.1006
Bms1l	944.293	74.9077		1110.16	62.033		963.954	76.9723		835.877	33.9546
Bms1l	5159.46	346.648		4154.04	246.375		4835.43	326.608		3338.83	156.741
Bmsc-UbP	156.99	14.2567		546.37	45.3798		312.232	29.3842		319.893	57.0182
Bmyc	757.039	87.2943		2092.29	188.173		1838.76	41.2741		651.02	111.954
Bnc1_predicted	11.2104	3.147		11.5203	3.009		13.4722	1.5516		9.9483	5.5048
Bnip1	182.911	21.7297		356.248	69.9388		308.435	50.013		408.271	55.2131
Bnip2_predicted	466.766	75.6782		81.7854	3.5752		94.8213	4.3388		164.804	34.0061
Bnip3	942.786	187.876		2104.58	184.307		1498.73	87.2476		1382.53	118.536
Bnip3l	13526.1	743.326		14694.9	1480.21		12081.9	199.547		10738.8	1221.05
Boc_predicted	58.8704	9.5165		56.9555	8.0022		34.7015	7.7238		25.1928	7.6116
Bok	314.26	95.7128		137.871	10.4335		142.623	6.7628		74.9542	27.1474
Bola1_predicted	6.7756	1.2658		3.7228	0.0439		5.4922	2.4876		7.2563	3.678
Boll_predicted	21.6772	11.6519		860.991	64.2992		901.084	102.072		63.8406	88.1811
Bop1	172.736	38.3395		726.989	46.2307		684.633	56.1242		363.516	87.7533
Bpgm	721.172	240.608		1042.24	99.4689		1410.73	200.204		728.284	66.9911
Bphl	2730.26	774.619		1604.19	287.849		3049.47	673.788		4691.5	253.617
Bpi	11.7946	2.465		12.7941	3.6249		11.1363	0.7945		17.0541	9.2931
Bpil1_predicted	69.6209	19.9832		114.428	15.8265		81.5241	25.1211		92.9406	47.4918
Bpil2_predicted	22.6326	6.3146		33.524	11.5506		22.1485	3.4181		15.0202	6.1811
Bpil3_predicted	12.3968	1.769		12.354	3.2964		15.8154	3.2395		24.5557	16.3018
Bpnt1	846.328	383.029		734.01	73.8686		705.925	44.1571		2778.72	149.025
Bpy2ip1_predicted	104.619	12.0447		316.623	12.4425		289.137	17.9274		97.8322	23.2657
Braf	121.727	18.8747		152.821	9.2667		162.698	27.9414		213.074	35.9271
Brca1	9.9047	2.8483		12.4305	5.5648		16.161	2.1706		13.0689	2.9589
Brca2	25.759	5.1114		26.7189	4.5614		26.7833	4.5839		30.4944	10.2358
Brca2	34.1098	8.4101		42.0946	3.6246		31.4728	4.0802		27.7223	11.9483
Brd1_predicted	1021.81	93.7174		1112.19	49.6237		907.339	97.264		1023.58	212.519
Brd1_predicted	13.1378	3.2476		9.325	2.1635		13.4974	1.4673		20.2842	2.1526
Brd1_predicted	113.402	24.1691		98.6498	13.8841		125.75	16.1337		80.7078	31.6909
Brd2	2234.51	107.718		1746.9	130.294		1846.22	254.165		1563.21	54.0138
Brd2	109.23	7.1261		133.632	21.3671		93.7667	18.6835		68.3372	21.099
Brd3_predicted	299.437	53.9509		194.043	21.7288		192.826	9.7019		182.431	34.0685
Brd3_predicted	376.438	45.1092		294.865	12.6619		415.14	32.0933		269.284	62.0149
Brd4	65.3088	4.9843		87.3801	11.3		74.2694	10.9102		35.313	8.9854
Brd7_predicted	859.74	63.5025		721.003	16.7928		1040.94	132.705		1058.53	161.006
Brd8	738.213	17.2633		994.371	36.1173		895.828	34.6772		971.869	84.7219
Brd9_predicted	57.4516	20.7003		60.4236	10.5082		63.3682	9.1798		86.9885	18.6346
Brdt	37.2578	12.17		77.4556	6.9162		103.005	10.8276		23.9618	7.1343
Bre	1165.71	96.5058		1403.08	113.225		1025.98	87.7678		1153.09	95.7133
Brf1_predicted	82.0811	4.1601		112.656	10.1568		95.8515	14.5787		84.5484	35.3343
Brf1_predicted	1105.08	53.9389		944.981	14.2524		1321.71	116.562		1075.66	156.093
Brf2	50.451	10.1054		79.5039	13.1941		60.8429	7.1149		78.3591	10.2592
Bri3	5672.5	707.702		2199.89	336.82		2844.51	40.2865		4257.27	566.894
Brinp2	231.649	68.6279		3701.05	418.223		2349	348.502		76.5327	55.9287
Brinp3	32.0411	6.913		416.49	73.4233		375.234	11.6792		14.8204	6.1886
Brip1_predicted	10.0585	1.7614		6.4405	2.3976		12.924	5.2636		6.3983	2.1642
Brip1_predicted	36.7158	6.4198		30.5607	2.968		30.3478	3.245		19.5012	6.8924
Brms1	529.282	45.5573		1254.98	94.8381		1299.76	90.6104		1168.84	64.3169
Brms1l_predicted	324.535	41.5629		277.677	51.6149		479.64	30.2863		167.385	48.0635
Brp16	147.899	7.5574		85.3983	5.7322		90.1034	8.4284		218.134	46.5529
Brp16	753.4	37.675		400.83	21.5644		366.253	23.5133		835.183	106.388
Brp44l	8279.31	1412.57		14232.5	574.503		12441.8	259.728		15361.1	1104.16
Brpf3_predicted	35.4439	7.1779		35.9471	4.3639		38.8888	2.8501		22.1377	7.1488
Brs3	3.7161	0.0141		NA	NA		4.0654	0.6758		8.6762	1.0573
Brunol6_predicted	26.006	12.8911		103.268	18.5699		381.703	32.5966		20.5985	18.9439
Brwd1_predicted	32.2217	3.3881		35.6336	3.4209		32.8895	4.0148		87.3823	78.302
Brwd1_predicted	134.617	22.945		81.9927	9.3809		98.9096	5.8938		119.218	42.7595
Brwd3_predicted	35.1813	15.4093		17.4927	14.3221		23.5414	10.1841		34.652	22.2996
Bsg	33543.8	1041.61		19678.9	951.004		15194.7	598.141		55897.5	2280.84
Bsn	62.5051	24.0318		235.206	27.9953		121.626	14.1032		84.604	46.7722
bsnd	7.3495	3.1047		6.9587	2.9709		10.0552	1.5074		16.1079	9.7073
Bspry	33.0873	11.9382		205.848	15.1452		203.745	23.1147		241.069	28.2124
Bspry	125.439	79.5246		912.619	45.8556		946.707	54.0565		940.641	51.2514
Bst1	229.38	20.5995		47.9918	12.2999		12.7283	3.3706		95.1596	48.0575
Bst2	1867.98	867.659		81.3597	34.4494		174	14.6453		999.162	422.853
Bst2	3226.91	1400.17		113.538	45.8605		249.626	26.0472		1717.33	745.585
Btbd1	866.158	31.0835		922.247	22.2952		863.556	68.4448		1323.45	35.8291
Btbd1	1607.97	158.388		2030.45	228.991		2340	669.939		1360.72	157.486
Btbd11_predicted	46.9201	22.1667		60.8374	6.4477		27.0512	7.6233		174.049	18.5226
Btbd11_predicted	126.455	33.8617		140.363	10.4346		80.5291	9.2158		456.894	77.491
Btbd14a	29.7872	11.3903		61.0184	12.9858		52.0157	6.3205		91.3257	17.8446
Btbd14b	33.1752	2.8033		39.7017	13.4663		32.1035	6.2641		20.3968	9.2602
Btbd15	13.7964	6.472		11.5988	5.5183		8.9127	4.234		19.3761	12.1363
Btbd3_predicted	433.373	42.4475		858.791	43.0935		677.154	35.0389		482.086	47.7697
Btbd3_predicted	884.233	69.8621		5800.7	499.502		1984.42	162.91		511.14	97.4579
Btbd4_predicted	4.9274	1.4781		9.506	3.912		8.4357	3.982		NA	NA
Btbd5_predicted	13.42	4.2219		33.7878	9.7618		10.17	1.7622		24.6236	7.0473
Btbd7_predicted	44.2852	3.4342		23.0069	1.544		31.3785	7.5755		56.405	18.5991
Btbd9	80.5931	12.8109		169.138	15.1079		147.39	30.9751		166.179	110.889
Btc	9.7222	4.3996		6.8763	2.8413		10.7986	2.7381		9.7094	6.137
Btd	107.73	31.4411		56.5857	7.967		75.8649	8.4372		153.308	30.7983
Btf3	2016.65	96.9802		1150.82	97.5372		1045.58	110.994		1799.9	92.9464
Btf3	1052.69	123.628		550.059	75.8043		636.366	33.525		770.486	465.879
Btf3	1658.01	197.234		716.037	99.622		875.435	114.439		1223.38	84.775
Btg1	6610.67	464.327		2033.42	87.0975		5169.54	349.356		2953.58	438.847
Btg2	866.526	98.5937		363.201	46.4432		289.766	66.9303		464.776	102.226
Btg3	292.835	39.275		89.8999	7.7288		179.535	18.98		379.606	61.7186
Btg4	4.8015	1.687		8.0557	6.2728		10.9797	2.0811		NA	NA
Btk	75.8576	9.0789		15.7449	5.8714		19.0314	4.3562		43.0403	24.4873
Btla	7.7821	3.3922		7.0548	1.5736		10.6272	4.8683		12.8658	8.3326
Btn1a1	8.5166	3.3687		6.9088	2.8388		11.6836	4.3458		5.7411	2.0127
Btn2a2_predicted	11.2652	1.3225		6.8736	2.0625		7.0044	1.7346		30.7843	5.7923
Btnl3	84.1854	19.6614		13.1764	4.243		15.2873	3.0307		14.0094	4.1218
Btnl7	12.1786	4.0631		9.3257	2.0082		9.0413	2.2547		12.4404	9.2024
Btnl8	15.5601	3.6213		8.6063	4.4934		9.6158	2.3034		15.4482	11.4175
Btnl8	22.7734	7.8878		6.0533	1.5853		8.1723	2.1874		10.322	1.8317
Btrc	47.9908	7.8081		44.7194	6.1929		52.6145	13.8885		51.8205	11.2111
Bub1_predicted	84.4956	6.9159		27.3317	2.2316		65.1353	5.531		80.378	30.4132
Bub1b	18.8455	4.9648		22.3601	22.2886		26.6091	4.3473		16.7021	7.17
Bub1b	31.1322	2.8792		16.1422	4.391		46.2214	8.4228		13.2315	3.9384
Bub1b	9.1953	3.1305		10.2189	5.0811		10.4921	1.9376		6.6941	2.815
Bub3	1473.53	210.091		799.166	303.337		1009.08	67.2909		1553.48	147.712
Bucs1_predicted	8.0202	2.0425		14.7783	6.7004		9.2416	4.2564		9.2268	5.8371
Bucs1_predicted	6.6402	2.3893		10.3889	2.6096		11.928	5.0482		13.0665	5.2392
Bves	52.3239	15.2843		18.1396	4.3205		18.3541	3.6421		12.2227	5.8986
Bwk1	186.345	33.4531		132.539	9.7817		179.633	9.5722		235.614	54.6874
Bxdc1_predicted	333.446	31.9182		447.635	21.3192		465.599	14.3426		278.459	20.1571
Bxdc2	939.784	59.7101		482.721	56.7535		664.79	55.8397		1011.46	104.166
Bxdc5	587.126	79.5806		247.606	19.261		384.891	30.4739		567.472	90.5433
Bysl	361.491	34.8669		558.919	34.0182		496.337	38.5523		563.558	58.5978
Bzrp	827.133	165.414		63.2099	4.6054		105.532	5.4507		1242.8	59.0887
Bzw1	1078	98.4739		573.076	31.403		641.606	43.8414		845.247	100.205
Bzw2	226.149	73.8205		450.576	19.3444		417.716	71.3155		282.94	60.3028
C11orf8h	24.2147	7.1139		33.2055	9.6353		48.4095	17.2148		16.1186	12.0295
C12orf10	927.649	183.419		1475.9	81.4192		969.569	73.6249		1202.99	133.078
C1galt1	85.1858	26.3777		56.1114	7.3796		62.539	3.9445		181.661	36.8787
C1galt1c1	890.679	80.0911		403.006	61.1532		423.647	59.1421		2037.12	126.609
C1galt1c1	1363.37	281.539		650.482	50.8703		678.586	50.6135		2728.2	261.947
C1galt1c1	3856.15	560.832		2088.75	176.221		1862.87	248.604		6767.59	198.804
C1qa	3712.64	466.996		1335.47	56.8073		2074.8	146.255		686.407	121.831
C1qa	5805.63	1088.06		2238.94	266.005		3048.8	202.01		1008.76	183.893
C1qb	9191.78	1701.76		3099.68	233.268		4922.04	594.553		1953.81	425.077
C1qbp	1629.66	124.228		2092.36	182.297		1860.05	237.391		1832.16	107.596
C1qbp	6014.29	355.261		6139.64	315.98		6562.37	496.31		5619.09	487.151
C1qg	385.692	117.223		80.546	16.2443		117.001	27.8143		164.707	25.5447
C1qg	1768	546.108		283.357	64.4877		390.68	80.2287		433.592	111.745
C1ql1_predicted	28.1138	3.1652		103.874	18.5615		164.588	6.6808		10.5249	6.1453
C1ql4_predicted	15.6928	2.2045		13.2458	5.646		17.9583	4.9829		25.1153	20.5898
C1qr1	1541.39	583.545		251.315	99.409		222.063	90.4663		363.238	65.7694
C1qtnf1	79.7913	11.2514		28.0972	5.365		12.9046	4.8453		20.4972	2.9084
C1qtnf4_predicted	189.043	64.4153		7297.88	456.231		5249.05	465.871		92.5698	57.5823
C1qtnf5	1246.02	451.572		560.646	50.2181		741.188	100.927		3757.65	318.269
C1qtnf6	622.941	132.487		100.14	27.2508		94.3411	9.1352		104.137	34.5082
C1qtnf6	9.3467	3.2607		11.583	4.0811		17.2138	6.3824		11.5342	5.46
C1qtnf7_predicted	523.969	106.774		20.3577	3.8951		21.9695	3.7261		36.0842	10.8031
C1r	2862.39	495.926		208.702	4.6365		96.4946	15.4693		1579.39	143.36
C1rl	11.993	2.6778		15.9027	4.3508		6.1153	2.8854		10.4955	1.4756
C1s	3026.88	280.542		303.474	23.154		121.017	22.3051		598.797	42.9867
C1s	683.221	75.2707		103.02	12.8455		40.8077	5.1426		160.838	31.5368
C2	2145.83	311.081		213.913	26.0714		203.659	11.5692		376.956	81.0388
C2ta	20.7898	2.9959		10.995	2.8875		11.6939	2.4976		16.9215	8.6063
C3	936.198	174.898		492.289	110.606		564	55.3969		974.264	147.347
C3ar1	40.7712	5.0041		16.9548	1.9247		18.4074	2.8912		33.4961	13.206
C3orf6h	450.89	41.0433		527.657	44.1712		238.382	45.8237		415.126	90.5649
C4a	1163.71	153.645		128.653	29.1949		175.049	36.496		61.5989	26.8441
C4bpa	9.4659	4.7425		24.4643	4.3743		9.9771	1.8114		8.7382	1.8788
C4bpb	41.8199	8.6293		49.6201	11.5517		50.1477	9.7085		26.0968	19.8538
C5r1	441.857	116.611		29.1895	11.3237		52.6362	5.9671		113.289	43.3122
C6	421.459	88.6852		17.9401	8.4228		15.4432	4.9062		143.795	47.7121
C8a_predicted	7.0648	2.151		7.2102	1.1709		9.3375	0.8247		NA	NA
C8g_predicted	277.687	13.2251		135.955	21.2148		114.391	3.4109		147.911	34.6421
C9	12.5254	2.9284		13.7839	2.83		10.5819	4.1993		19.5826	10.4421
Ca2	5250.81	3523.73		3503.82	739.285		4269.19	2161.66		22913.6	1923.57
Ca3	27.1332	30.8416		6.7798	4.2225		8.3564	1.603		66.552	93.7429
Ca4	235.985	73.5906		2480.89	199.629		666.934	188.591		537.113	71.1675
Ca5a	10.3115	2.1393		7.9489	2.328		8.3083	1.5088		13.5016	12.8922
Ca5b	133.025	17.289		36.3047	8.443		53.9172	8.3715		125.931	22.6475
Cab39_predicted	4354.03	393.749		6800.88	588.853		5712.05	436.64		4399.02	290.33
Cab39l	901.291	625.587		740.483	101.721		341.424	37.8935		5747.41	292.318
Cabc1	199.569	27.5642		665.564	89.2511		636.099	67.3577		273.396	85.8647
Cabin1	83.3135	6.7639		225.808	20.9531		220.085	14.6108		142.719	30.1455
Cables1_predicted	94.5581	17.6576		237.357	30.1582		97.3422	22.6885		92.4379	19.9699
Cables2_predicted	26.8843	7.2447		52.6474	8.56		33.4531	11.5278		71.664	24.9074
Cabp1	216.729	208.368		3158.93	173.935		678.249	70.647		131.176	33.2949
Cabp4_predicted	14.1231	4.8662		13.0446	2.3667		13.7897	3.7811		9.698	2.6669
Cabp5_predicted	71.4435	116.409		12.4555	5.1561		10.1941	5.0298		10.4527	1.2387
Cabp7	10.3792	2.7879		15.8145	4.7705		14.7632	4.2481		53.1676	83.5577
Cabp7	44.6344	6.5545		300.097	37.2078		327.016	37.0588		31.756	6.6395
Cacna1a	17.2985	3.6069		86.3931	14.3336		58.3765	6.2694		15.2055	11.7565
Cacna1b	116.3	58.4226		2786.82	291.841		1594.04	146.077		41.0808	32.4868
Cacna1b	13.6793	10.9681		36.5102	4.8872		24.1476	8.6849		12.5003	2.6179
Cacna1c	106.308	22.7277		116.007	6.4663		239.94	16.081		32.8718	7.8475
Cacna1d	89.7068	26.6293		398.089	46.3315		209.285	19.3596		81.3865	21.0252
Cacna1d	87.7599	22.7687		254.208	21.5331		380.51	45.1994		62.6766	34.4957
Cacna1d	42.5719	17.8844		54.3174	12.1613		43.7361	4.9859		33.8362	8.8964
Cacna1e	22.8735	3.9459		99.5188	3.6236		82.1929	11.0208		20.5851	3.5597
Cacna1f	34.178	49.3762		8.0905	3.1569		6.015	1.646		11.6839	11.0449
Cacna1g	42.0308	11.3956		275.118	35.3983		49.7038	10.2151		24.7381	10.2913
Cacna1h	57.3105	8.6372		84.163	15.223		299.669	55.0455		35.199	15.6797
Cacna1i	11.4049	3.9968		36.3734	8.7374		30.5104	3.3557		8.2611	5.4121
Cacna1s	19.4366	4.6521		112.838	24.2659		21.9342	2.2756		102.164	172.113
Cacna1s	13.7324	4.3271		9.6896	2.3908		10.345	2.6422		20.5619	14.6384
Cacna2d1	1553.54	297.759		26794.2	3782.08		12327.5	2072.61		484.974	427.445
Cacna2d2	12.4829	1.5598		31.5085	6.9772		41.2225	3.251		20.8298	11.229
Cacna2d3	48.6728	10.8227		1179.07	65.7808		2033.65	247.475		7.836	2.4389
Cacnb1	116.458	38.9271		1058.82	41.6493		2734.62	206.845		151.245	51.5206
Cacnb2	15.1779	6.2397		39.7909	3.7624		84.2581	9.7147		13.5619	7.2637
Cacnb2	401.617	92.0912		1263.14	108.209		3100.25	399.739		80.6674	50.7249
Cacnb3	1749.98	276.943		10946.6	1311.43		12185.3	1646.75		538.71	74.491
Cacnb4	50.0234	20.3282		871.498	53.85		395.52	46.5048		358.887	31.3996
Cacnb4	38.6647	18.3666		302.318	26.7252		164.367	17.536		137.535	43.9659
Cacng1	12.1638	2.2836		16.8707	2.9788		54.4155	17.5747		55.3937	71.2337
Cacng2	36.3123	4.9159		890.288	137.791		292.894	52.9053		28.1261	8.6364
Cacng3	48.1251	16.5405		517.292	48.4287		381.944	53.4407		35.7097	13.5806
Cacng4	6.7797	2.8708		9.768	4.1481		24.5847	6.7998		9.4016	9.225
Cacng5	6.9962	1.7413		11.6579	1.256		11.229	2.6508		11.7843	11.9508
Cacng6	13.4519	4.6913		16.9929	4.2966		17.83	6.1619		19.7059	2.0831
Cacng7	24.3313	1.5472		123.961	19.9671		55.6675	11.1315		59.8907	76.301
Cacng8	24.2807	10.0309		251.82	6.6699		297.233	42.0891		18.6964	12.0632
Cacybp	2369.77	479.931		1857.25	95.3156		1913.5	55.5851		4433.52	475.884
Cad	239.09	5.2407		312.562	22.4956		341.412	14.0749		345.262	60.7521
Cad	262.597	15.1646		338.673	30.3669		337.55	20.1426		270.688	25.8033
Cadps	345.003	120.736		7178.05	524.971		3141.23	214.494		1001.66	147.138
Calb1	199.285	23.3144		280.907	16.3796		484.09	55.0409		245.29	73.3683
Calb2	276.051	100.77		569.372	12.3217		537.945	19.0334		161.653	123.233
Calca	1035.74	435.798		507.347	121.268		296.847	99.9584		539.867	186.103
Calcb	13.8253	7.9776		20.6343	4.5631		17.2703	7.2916		8.3259	3.1333
Calcoco1	307.564	28.623		248.197	22.8506		371.906	34.722		404.277	47.7111
Calcr	10.5554	2.9403		9.3319	1.213		5.9869	1.6812		21.4299	13.5444
Calcr	19.9559	22.9381		6.8282	2.0558		91.5048	24.416		15.7297	13.255
Calcrl	11.0779	2.4226		6.5076	2.3465		5.1948	1.4364		9.3517	6.4879
Cald1	15.8039	7.131		16.5766	1.7581		16.0432	1.7385		26.9886	15.7337
Cald1	1007.67	300.113		30.5728	10.2768		86.9883	13.8702		247.106	76.4409
Cald1	6.1336	2.784		6.0729	1.6177		7.0751	4.0848		9.2577	1.565
Calm1	5895.79	647.692		41135	6786.11		28382.5	1919.64		7060.29	700.475
Calm1	3136.97	36.8285		7791.51	435.018		6322.8	508.279		3465.2	124.809
Calm2	17327.3	1691.39		38036.9	3136.3		43912.8	2072.53		9416.18	1003.86
Calm3	2037.46	346.566		9794.28	1691.71		6993.38	858.994		2357.96	237.149
Calm3	10985.3	1987.98		20388.7	1813.3		22869.9	1264.52		14542.1	711.469
Calm4_predicted	113.963	34.947		9.3498	5.1672		11.9532	2.4642		9.2948	0.3772
Calml3	25.482	13.9276		16.9933	4.3091		19.4923	2.2313		18.9132	9.1528
Caln1_predicted	33.98	15.538		447.539	41.6478		1470.83	145.172		8.4213	7.4678
Calr	2124.36	184.887		1698.38	73.222		1224.19	79.8681		3193.48	538.951
Calr3	82.971	8.2032		65.2094	14.0636		45.3301	8.1005		114.55	26.9698
Calu	90.8254	16.0887		35.4598	9.6887		30.4449	5.8379		82.3128	38.0676
Calu	1181.1	146.383		442.41	24.0247		383.496	16.4465		1061.76	660.049
Camk1	500.556	41.3523		381.822	29.9733		440.403	45.7635		618.504	357.226
Camk1g	58.2128	10.2749		237.579	18.7383		94.8356	5.1283		41.8186	15.9576
Camk1g	509.219	513.867		3492.5	788.611		2368.82	738.539		120.95	62.4845
Camk2a	83.5973	54.771		1668	370.18		888.843	162.594		17.5488	6.9428
Camk2b	11.7374	4.991		10.9686	2.8598		12.1094	2.0502		17.9955	20.9707
Camk2b	54.3911	15.9061		2333.5	415.962		2908.82	541.652		34.1743	21.0626
Camk2b	447.195	291.23		8320.46	245.682		10508	686.761		144.194	85.6714
Camk2d	7.8234	1.3994		8.3084	0.8209		4.899	2.1519		11.0526	8.128
Camk2d	24.3991	3.6235		22.8808	2.7693		19.9153	2.1275		18.3868	6.2629
Camk2g	277.397	37.1236		1663.97	101.051		431.394	26.2688		184.189	42.8406
Camk2n1	43.8921	9.9336		138.5	23.4596		87.2559	11.5989		41.5558	12.8374
Camk2n1	2432.05	1382.91		27879.1	5648.71		18320.2	3875.84		788.994	298.527
Camk2n2	10.6102	3.0348		167.576	5.9388		29.6953	3.2367		8.7842	7.7008
Camk4	96.3613	33.1119		2160.16	167.896		2205.98	491.951		33.4684	16.2246
Camkk1	198.326	28.9672		5343.8	223.256		1549.55	214.018		109.109	44.3092
Camkk2	31.2187	6.6706		776.326	142.276		401.507	77.5348		13.0296	2.8296
Camkv	379.264	184.663		12134.9	821.072		18253.2	298.764		229.018	145.479
Camlg	1687.79	125.868		1402.87	208.251		1244.41	83.4868		1566.25	131.538
Camp	NA	NA		7.835	0.0563		5.9907	3.6958		18.7741	24.4735
Camp	30.3098	14.5811		21.4626	6.48		17.9817	5.6757		17.3279	18.0728
Cand1	3717.01	435.608		3410.14	241.007		3471.19	406.361		5647.49	86.15
Cand2	113.886	2.6657		99.3591	6.3478		140.727	24.6641		189.97	41.7142
Cant1	140.367	9.2331		138.626	6.6962		180.24	11.6979		149.986	22.4112
Canx	171.882	20.4783		122.793	10.1033		93.3788	22.4892		280.352	24.2474
Cap1	781.214	97.3571		951.504	143.337		2016.98	363.606		776.255	84.3477
Cap2	237.585	55.2569		3913.52	290.62		2881.44	133.431		125.165	37.8124
Cap350	237.654	17.2357		195.208	42.9248		173.234	38.1714		399.709	53.1082
Cap350	20.4945	12.0252		13.1462	2.1534		14.6612	6.3227		19.7332	6.0176
Cap350	29.8722	3.2381		22.3129	5.8374		23.0335	4.7751		35.6696	18.1238
Capg	2314.03	420.136		203.8	38.0958		277.939	18.9775		138.774	71.4518
Capn1	56.5362	14.3342		15.9199	3.3811		15.6467	3.9958		18.881	10.5227
Capn10	321.399	44.8439		677.233	46.7547		567.01	54.4558		1071.01	39.1348
Capn11	8.87	2.3158		6.3034	1.9936		11.3474	4.8141		10.6992	5.2118
Capn12_predicted	32.0264	6.1209		74.0327	10.9936		41.0614	4.3166		29.3437	11.6039
Capn2	3455.02	517.615		1708.56	42.5201		1581.67	225.017		1281.8	103.522
Capn2	2246.27	196.812		1267.18	92.4051		1018.75	88.8721		920.91	130.995
Capn3	40.0816	22.6466		12.9417	3.8391		17.2471	3.8734		298.107	126.278
Capn5	24.204	5.7918		32.8303	4.795		24.0322	2.2107		75.9865	10.5315
Capn6	55.2729	12.9433		11.9097	4.127		15.6312	3.1055		39.232	35.9897
Capn7	177.681	13.0499		87.6843	12.7999		134.057	19.7149		72.6124	21.2026
Capn8	15.4147	5.2652		16.8036	1.3617		14.79	1.5304		19.3325	11.8264
Capn9	8.0162	1.9891		13.0417	4.4778		9.5635	3.8243		15.2467	10.0577
Capns1	1275.31	129.869		1706.24	144.81		1674.97	101.787		1156.58	65.843
Capon	92.5557	33.7666		1444.79	79.6513		679.229	80.9417		87.38	32.3169
Caps2_predicted	28.0026	17.3763		6.7543	3.2475		12.2376	1.8691		165.814	47.0749
Capsl_predicted	385.297	353.141		15.081	5.5894		139.714	22.611		3095.76	313.021
Capza2	1817.79	230.442		1311.17	152.708		2332.64	447.063		1326.19	231.915
Capza2	6478.15	722.821		8132.23	237.12		9595.5	994.555		5156.07	382.447
Capza3	9.4981	1.9372		11.5386	3.0934		10.5173	2.021		12.4114	1.7955
Capzb	2487.85	332.982		1755.44	257.261		1901.57	136.548		1656.72	195.982
Car1_predicted	75.949	19.8815		73.2703	19.808		94.5338	18.6143		39.8574	2.6332
Car11	3262.23	320.259		8199.21	948.342		15706.5	939.842		1462.72	136.536
Car12	35.4557	19.8907		16.9642	2.7771		48.4182	12.2376		270.89	17.7835
Car15_predicted	10.3744	2.8819		11.6177	2.4325		21.6497	5.8736		6.7917	1.8424
Car7_predicted	15.3115	5.6113		62.8123	11.7426		34.2733	5.271		9.5038	2.2345
Car8	146.638	71.4245		146.064	36.4175		115.127	8.0035		19.6192	10.839
Car9_predicted	75.5117	17.1335		91.9564	24.8701		76.0865	24.485		154.269	9.3715
Card10_predicted	41.3618	11.2634		32.4296	4.8053		31.4368	2.7509		33.8175	15.6093
Card12_predicted	67.3342	13.5149		27.3233	5.6456		30.3966	9.4347		24.8445	3.9227
Card15_predicted	13.764	3.6031		16.0255	9.5649		18.3957	3.6528		15.126	2.3125
Card6_predicted	22.8438	5.7166		15.266	1.793		13.6332	2.1464		16.956	7.8476
Card9	305.964	42.4411		123.568	18.755		170.135	10.508		149.949	30.9776
Carf_predicted	45.2372	9.2369		20.3069	7.6518		24.9448	3.0152		37.251	18.876
Carhsp1	1421.49	185.087		935.444	109.612		3172.29	156.612		698.856	34.5727
Cark	11.0852	2.7142		30.2915	5.9028		33.6772	7.5634		23.5553	16.5707
Carkl	23.7818	0.655		31.3852	3.9387		28.7045	2.8786		21.3405	9.573
Cars_predicted	668.278	198.435		1331.03	111.093		909.64	62.9855		1086.43	33.372
Cart	58.756	33.3282		167.337	66.6233		868.44	56.1672		20.0559	6.4508
Cart1	985.056	423.379		44.5227	2.7651		38.7456	7.0944		44.6166	15.6199
Casc1_predicted	2244.42	786		642.733	51.7884		1618.97	133.3		4797.65	290.46
Casc3	49.7175	6.6789		42.7606	6.1216		44.6514	6.5886		47.7178	10.4701
Casc4_predicted	157.9	33.9852		76.0076	19.0278		199.084	36.1509		197.557	69.6832
Casc4_predicted	104.952	22.8375		98.5881	12.5088		78.8386	8.7331		213.469	15.1162
Cask	554.283	52.6154		537.114	53.4719		498.756	27.9769		378.062	24.8224
Cask	90.3018	9.4954		215.31	21.846		103.997	17.3824		60.0783	23.4981
Cask	57.7115	14.2743		144.47	8.6521		67.8326	7.8562		38.8429	6.0614
Caskin1	131.578	14.852		844.044	29.267		679.706	26.8757		100.681	32.9929
Caskin2_predicted	69.0482	7.6223		76.9364	11.3445		110.152	19.0165		70.2923	7.2707
Casp1	513.508	132.67		48.4998	6.1986		76.0773	4.7625		162.228	57.8713
Casp12	719.974	150.573		24.7236	3.2933		31.7504	3.755		55.5119	27.2684
Casp14_predicted	14.0622	5.9043		10.9281	2.1791		13.3722	2.4043		15.2072	6.65
Casp2	1911.98	184.241		870.415	18.6944		1071.74	28.7355		865.342	143.003
Casp3	349.222	38.5331		205.632	29.1268		228.236	23.6038		282.094	28.7643
Casp4	757.323	73.805		119.381	9.1606		105.727	12.9889		162.929	29.3962
Casp6	416.68	61.2561		57.9641	11.8824		130.723	14.424		501.503	95.8009
Casp7	895.654	129.243		173.146	37.1054		307.774	51.5612		816.084	73.4098
Casp8	110.434	19.1708		9.7391	2.4635		16.321	4.7534		25.4134	11.0421
Casp8ap2_predicted	62.3519	12.357		84.2601	7.1159		49.3572	6.5793		61.5676	28.0536
Casp8ap2_predicted	472.216	42.2783		239.875	12.5232		363.153	20.2167		369.231	84.7111
Casp9	76.7663	11.1974		158.373	56.9211		204.926	12.8395		113.584	10.0481
Casp9	22.5865	4.2512		29.5962	11.2347		43.1668	2.7256		14.6325	3.9511
Casq2	201.049	59.091		36.0855	5.3045		162.33	27.9773		44.047	22.4514
Casr	11.216	1.6274		23.4142	8.2947		125.732	12.278		5.6864	2.8284
Casrl1	7.9337	2.1731		7.8957	3.0653		10.0206	1.4031		16.4603	2.4198
Cast	115.89	6.9898		63.8458	6.2221		24.5581	4.4624		117.726	24.9792
Cast	501.329	76.2219		153.354	28.5708		88.092	9.1382		327.724	49.643
Cast	865.425	127.269		666.671	47.5318		137.391	23.4058		617.096	133.97
Cat	435.813	66.2708		193.914	24.4378		251.714	32.3071		310.927	40.355
Catna1	1694.49	260.584		814.945	64.7424		849.151	58.952		1771.17	216.718
Catsper2	223.716	34.6085		217.889	25.2879		196.336	29.0819		269.535	48.3325
Cav	223.655	87.3348		34.5737	2.2913		58.6109	8.2951		44.7659	9.9327
Cav2	294.759	88.6822		27.1336	7.1188		88.8351	7.8377		39.6234	14.1093
Cav3	143.836	101.706		9.2262	3.015		7.8004	1.4362		1654.06	58.2932
Cav3	209.84	69.2307		183.716	72.9995		136.628	54.9791		832.812	92.6842
Cbara1	86.5243	15.6616		129.982	12.5839		136.017	16.887		69.903	20.3988
Cbara1	137.449	17.8949		249.353	54.036		330.88	53.3503		122.654	30.098
Cbfa2t1_predicted	454.403	79.375		464.537	66.6696		793.393	63.4634		40.0854	21.9937
Cbfa2t1_predicted	98.8376	25.4551		119.311	17.6815		208.374	42.579		18.8006	7.727
Cbfa2t2_predicted	148.046	21.6672		81.4765	10.9414		92.9959	18.6819		147.642	49.37
Cbfa2t2_predicted	42.3585	3.9449		36.7991	12.1526		29.4374	4.2587		65.3994	22.7494
Cbfa2t3_predicted	216.758	26.8483		342.7	7.3617		401.186	75.5404		266.591	27.0739
Cbfb	794.829	115.192		128.281	17.3533		310.82	33.496		358.748	82.0152
Cbfb	110.431	28.1066		23.8129	5.052		61.1555	20.0667		53.3804	28.8836
Cbl27	1930.77	143.632		1302.24	103.695		2167.67	316.212		1630.77	388.788
Cbl27	484.055	20.4006		428.037	53.9571		515.423	36.0721		393.641	53.9027
Cblb	440.323	64.9201		382.622	27.6023		323.692	42.5022		396.403	67.8308
Cblc	31.5837	13.7607		29.1676	15.0717		19.5781	15.4323		21.2652	22.4758
Cblc	8.4251	2.1522		10.7953	5.9741		9.0521	2.2116		23.5368	25.5335
Cbll1_predicted	150.591	11.9377		354.88	66.6148		196.979	35.6624		395.232	79.3445
Cbll1_predicted	542.249	54.2583		763.973	101.787		605.84	56.2608		943.499	122.635
Cbll1_predicted	352.606	29.8319		422.223	39.5748		368.101	54.3211		619.701	115.229
Cbln2	10.7821	4.8832		81.9104	14.4439		22.4304	7.8521		9.1452	1.4626
Cbp	12.2163	4.1495		15.8194	3.3611		9.7051	1.416		7.9283	1.9738
Cbr1	465.668	35.6561		261.073	34.2455		828.844	100.167		887.24	44.3156
Cbr1	637.109	39.1098		255.167	31.5497		595.577	65.3291		1239.23	23.5141
Cbr3_predicted	99.1842	9.4408		89.8227	15.8731		561.058	88.2114		336.436	51.2339
Cbr4	82.9062	5.5064		56.0355	14.04		57.8486	11.1771		163.574	56.0204
Cbs	288.879	92.916		1284.07	225.359		1072.07	257.219		93.1021	44.7872
Cbwd1	309.716	25.7936		169.347	11.7105		239.345	29.1359		329.316	53.5124
Cbx3	1564.32	297.483		1160.67	130.199		1736.9	239.065		697.036	182.73
Cbx3	714.789	81.8958		380.931	67.5865		778.131	45.2749		288.069	105.326
Cbx5_predicted	950.711	89.3024		635.069	98.823		713.876	43.792		1446.28	147.477
Cbx6	85.8566	7.1329		119.058	9.4142		186.393	49.7879		112.702	17.2565
Cbx7	3201.63	106.528		2532.62	483.549		2983.39	266.253		2888.77	337.189
Cbx8	179.743	24.8712		320.122	51.9055		383.021	17.413		287.522	58.5429
Cc2d1b	126.388	47.0513		185.964	16.9755		149.339	19.0043		195.55	54.595
Cc2d1b	59.0584	15.4852		62.2178	10.2291		112.81	12.9781		255.245	43.8834
Ccbe1_predicted	18.5622	3.3196		18.0504	3.5615		13.9787	4.4371		20.4764	11.929
Ccbl1	264.479	41.4118		415.078	20.7941		343.712	10.1107		741.459	36.7375
Ccbp2	9.252	3.5439		19.191	5.2443		6.1098	1.8892		33.6471	47.4094
Ccdc12_predicted	2412.96	131.65		1703.53	201.932		2421.87	203.514		2503.35	418.894
Ccdc19	246.19	62.285		50.134	8.7182		185.096	31.6873		709.261	57.5534
Ccdc21	235.277	18.6204		279.896	44.4334		258.264	31.6772		263.46	44.4147
Ccdc21	29.3864	1.9831		30.1284	5.3303		34.5254	1.2829		26.1067	12.2259
Ccdc22_predicted	44.7348	3.3644		57.9012	5.9651		56.1372	7.5166		95.1889	29.1411
Ccdc23	3276.08	345.87		1880.61	115.282		2063.95	233.32		1768.33	107.843
Ccdc25_predicted	332.597	13.9231		855.245	85.233		522.215	76.7717		612.106	92.1466
Ccdc32	225.445	11.1683		527.652	65.116		350.128	26.864		268.993	24.624
Ccdc32	9.5625	1.8563		18.7481	2.8655		16.1723	0.8383		10.8455	1.8035
Ccdc37_predicted	2099.97	1793.4		58.2823	29.3827		639.885	119.427		11763.9	967.211
Ccdc39_predicted	45.8791	33.3334		39.7074	4.2044		47.5953	8.9123		151.42	40.9548
Ccdc39_predicted	21.5696	11.9034		33.1002	6.5262		46.7621	6.755		126.959	59.8857
Ccdc42_predicted	16.3947	3.0481		109.163	17.4516		180.138	41.9445		84.6214	134.282
Ccdc43	855.884	169.332		456.848	99.7937		692.613	206.657		1111.43	172.633
Ccdc43	102.299	21.5447		114.025	12.5073		102.357	17.8255		105.141	39.0124
Ccdc49_predicted	184.723	30.9681		201.756	20.218		257.099	25.378		160.374	45.7385
Ccdc49_predicted	93.7319	9.1132		81.6925	16.7968		117.795	16.7252		69.4916	29.7754
Ccdc5	191.796	42.5208		151.954	29.6704		149.154	29.1244		102.351	38.4223
Ccdc5	353.511	137.928		395.7	148.59		452.024	173.277		177.374	84.9392
Ccdc51	265.868	23.3974		424.939	66.7179		393.005	37.9466		304.622	36.3735
Ccdc52	579.057	110.43		376.588	46.5814		389.302	55.3305		597.346	322.965
Ccdc53_predicted	2160.37	177.702		853.163	91.8727		975.606	69.6741		2016.09	78.878
Ccdc58_predicted	1856.36	96.5322		1266.93	58.4436		1545.86	81.8495		2407.69	75.214
Ccdc59_predicted	574.932	29.2682		392.23	24.7825		639.448	54.8043		727.256	121.356
Ccdc59_predicted	796.777	63.6825		1047.47	113.697		844.791	46.5895		980.43	70.5735
Ccin	12.8245	3.1134		15.3028	1.9231		12.4	3.0536		15.1507	2.5016
Cck	385.25	214.689		15455.8	1951.72		1828.92	742.274		136.555	70.4757
Cckar	9.6065	1.6832		9.1668	0.6302		11.5039	1.4475		9.9018	3.5453
Cckbr	15.7967	6.2035		384.787	88.6777		194.151	13.9304		12.2684	8.1025
Ccl11	73.351	63.6608		12.9878	3.6577		37.5365	18.7395		60.305	37.5434
Ccl12_predicted	35.8476	27.0751		NA	NA		4.8792	1.3384		14.1209	13.0856
Ccl17	30.7314	6.3477		80.6773	11.8798		63.0434	11.6027		15.0346	3.7084
Ccl19_predicted	18333.3	2727.36		284.149	81.2231		157.232	34.4902		441.841	317.072
Ccl2	286.994	73.3062		13.9815	3.8353		16.9761	5.3726		132.44	51.7417
Ccl20	15.6214	2.3434		8.0723	2.4717		9.4682	2.161		18.7454	5.5976
Ccl21b	12.4843	4.8709		19.1294	1.392		10.5885	3.7746		16.8541	6.7445
Ccl22	16.5417	5.565		63.9806	8.0259		39.1572	9.6736		43.1589	52.7389
Ccl22	18.9197	1.8571		21.1581	6.2631		19.5254	8.3382		20.6176	6.5416
Ccl24	56.3163	14.0233		9.4246	4.8159		9.8278	4.1008		13.5259	0.4837
Ccl25	7.9477	3.8624		8.5195	2.3449		7.1351	2.2306		7.4298	3.623
Ccl27_predicted	728.263	74.4421		4383.14	333.51		2986.46	158.523		399.476	67.3
Ccl28	NA	NA		10.115	7.6767		3.9743	0.8475		12.2353	7.4928
Ccl3	213.292	42.6735		18.7173	7.5901		27.9423	3.5718		72.5235	36.3311
Ccl4	45.3569	8.9943		17.8199	5.0648		21.1178	5.8812		35.6251	7.5675
Ccl5	230.806	78.4417		33.3704	11.2943		32.916	7.0325		412.975	446.644
Ccl6	816.594	203.915		39.1659	10.5018		51.2861	15.4996		354.621	94.0494
Ccl7	96.5503	16.6194		13.3457	3.2611		15.7568	2.0559		68.3381	18.3855
Ccl7	68.8727	17.4346		10.4522	3.4056		12.1955	5.3041		51.4194	24.0571
Ccl9	15.1834	3.9159		13.2115	1.7415		14.6375	4.1481		33.9408	36.6493
Ccna1	244.11	41.34		238.112	46.3384		215.852	22.2101		44.1445	23.7594
Ccna2	31.7259	6.295		23.1609	9.4766		34.1447	7.0443		27.9876	11.1269
Ccna2	14.7252	3.5605		11.5068	1.6861		15.3068	5.0539		26.2858	3.3689
Ccnb1	63.4915	8.6327		26.79	4.5781		60.0226	6.7678		39.5325	15.4839
Ccnb1	27.7566	6.6857		27.1766	6.1396		34.2552	6.7358		26.288	7.5713
Ccnb1ip1	31.1693	4.479		14.6846	1.6716		17.2127	2.8828		76.1782	23.3188
Ccnb2	31.6984	5.0939		12.9818	4.7164		39.6879	11.1668		19.8327	7.8882
Ccnb3_predicted	13.6548	7.7638		12.8139	6.2103		13.0738	3.5643		11.8211	1.071
Ccnc	88.6567	12.4927		93.8098	16.7427		114.524	14.0455		80.9568	36.376
Ccnc	64.8366	19.7958		29.8584	8.855		56.6311	12.6302		148.534	60.2562
Ccnd1	1568.7	334.22		379.448	58.1707		461.333	42.1093		537.198	138.933
Ccnd1	1822.46	461.419		571.329	48.2207		749.1	34.6047		764.148	57.8853
Ccnd2	1485.95	102.64		1182.96	162.792		883.749	61.5268		2736.6	355.247
Ccnd3	719.542	178.498		271.749	35.557		193.105	10.3358		750.29	91.331
Ccndbp1	335.349	55.3026		388.72	60.7415		349.288	81.1687		441.67	51.5633
Ccne1	30.6072	2.4437		137.277	16.8796		75.9086	2.5149		57.1063	11.1166
Ccne1	228.091	21.9529		1479.68	165.547		767.858	34.9051		294.417	25.3008
Ccne2_predicted	26.8847	7.9415		42.2555	2.4904		80.6762	10.0723		27.5736	12.3155
Ccne2_predicted	17.2532	5.9793		24.2645	7.032		46.7775	5.6599		14.8189	5.0287
Ccng1	434.839	587.334		933.534	1240.15		532.579	749.371		734.068	461.214
Ccng1	1299.28	598.35		2119.54	231.622		1424.12	265.808		3823.83	385.605
Ccng2_predicted	133.763	37.7697		112.248	11.4812		138.25	27.6893		138.928	53.7964
Ccnh	689.23	103.745		575.885	28.1444		843.792	20.9762		809.767	23.0156
Ccni_predicted	831.77	412.397		2208.44	156.459		1320.72	154.333		1526.66	125.327
Ccni_predicted	240.508	88.779		267.26	46.0589		278.823	59.5345		401.854	56.4306
Ccnj_predicted	8.279	1.2656		6.4411	1.1765		6.1555	1.7959		6.9199	1.8366
Ccnl1	1164.61	105.462		437.698	57.2825		628.999	59.5603		740.677	157.343
Ccnt1_predicted	25.5596	6.3266		18.7115	1.7479		24.4426	2.6307		17.3845	11.6387
Ccnt2_predicted	579.824	53.9731		273.637	20.0301		471.558	46.2065		383.302	38.3644
Ccnt2_predicted	168.513	16.4122		120.451	22.5202		184.143	29.2246		129.641	30.501
Ccpg1_predicted	148.254	14.8045		111.121	3.7752		92.0261	8.2564		368.608	57.7601
Ccpg1_predicted	940.116	153.042		356.8	37.8453		478.636	34.0203		1507.43	227.895
Ccr1	240.619	35.5737		10.7734	1.4095		11.2588	2.3565		17.7253	12.4045
Ccr1l1_predicted	12.1662	3.0027		26.72	8.2417		20.4701	8.2307		20.2764	12.4665
Ccr2	25.367	7.8772		5.8622	3.0831		9.788	4.0858		10.663	7.7881
Ccr3	6.4155	0.5917		NA	NA		6.9956	3.5668		6.2097	3.7891
Ccr4	11.1856	3.0637		9.3882	2.2613		14.7518	0.3049		131.195	187.419
Ccr5	58.562	12.6984		27.1808	6.6229		31.3578	4.7393		185.275	332.359
Ccr5	389.338	101.499		174.487	36.0234		185.671	50.3846		148.866	48.4386
Ccr6	9.5616	4.6584		9.7273	3.5478		14.0165	6.4639		14.733	8.777
Ccr7	16.5546	4.8621		13.2152	4.7764		10.6551	3.7404		11.7375	8.936
Ccr8_predicted	11.3441	3.6693		26.0509	19.1236		13.0659	1.1911		249.274	473.927
Ccr9	13.3999	4.2048		13.4811	3.7602		10.787	4.3778		12.7284	3.2408
Ccrk	51.8049	5.5932		61.467	4.1627		55.1412	5.4201		63.6749	10.4218
Ccrl2_predicted	147.82	55.1187		48.6256	7.0583		34.1318	8.6954		59.6115	20.4671
Ccs	3707.08	232.34		2183.28	263.625		2111.03	95.6581		4781	346.31
Cct2	5444.44	403.515		4942.01	365.228		4377.71	127.246		9270.19	244.836
Cct2	1832.11	332.058		1367.68	81.0483		1330.64	69.7323		2864.07	279.454
Cct3	19244.1	2524.24		19085.6	1300.07		19072.9	915.492		18501.7	818.664
Cct3	846.333	168.639		1019.04	39.27		880.551	108.082		1200.83	87.4496
Cct4	1882.74	121.106		1061.89	106.718		1004.08	46.4635		1579.11	186.774
Cct5	865.325	69.4419		682.645	33.1033		771.292	40.4958		1256.25	108.898
Cct5	962.719	72.8752		871.435	66.3604		918.546	54.5451		815.603	538.651
Cct6a	165.728	18.4435		104.255	14.716		185.917	10.9707		168.273	56.1522
Cct6a	49.3574	13.5448		24.1399	9.8556		45.5152	6.2762		67.4228	33.0756
Cct7_predicted	1373.58	27.5705		1603.58	51.2879		1712.07	112.547		1635.42	136.549
Cct8_predicted	5171.39	486.927		5284.97	504.446		5110.61	409.81		6679.62	577.138
Cct8_predicted	474.515	61.8169		1043.75	28.1879		1091.21	107.703		453.112	90.6729
Cd109_predicted	11.4562	1.1557		8.44	2.8229		10.4463	4.5748		9.7711	6.2812
Cd14	144.798	36.0488		11.8109	2.5642		14.0647	2.1653		77.6394	14.4446
Cd14	953.552	98.2635		46.4359	11.5459		46.0716	3.978		431.507	70.0123
Cd151	1686.52	191.827		507.213	39.0927		437.384	36.2207		1709.57	148.206
Cd163_predicted	62.6748	40.3843		11.9085	6.6197		8.2326	2.8523		8.1705	1.3466
Cd163_predicted	28.2854	11.462		7.9479	3.0533		9.5585	4.8176		14.6834	10.2052
Cd164	1057.78	273.607		194.061	10.2229		299.301	13.6443		658.669	65.2748
Cd164	7959.55	284.282		2261.04	114.683		2269.41	279.892		6937.35	446.881
Cd180_predicted	8.6688	3.8118		6.8442	2.0308		9.9046	2.7912		18.917	16.6793
Cd19	10.9845	4.0058		5.8243	2.932		8.3081	2.5698		10.2643	0.244
Cd1d1	1380.42	749.004		68.876	7.575		171.35	27.0821		687.479	69.8843
Cd2	16.8593	4.3614		12.2487	4.1361		7.3813	1.2145		12.1767	6.1081
Cd200	1374.98	308.249		1669.67	108.424		1466.11	111.077		314.608	116.073
Cd209a_predicted	21.183	5.8607		14.2366	2.1565		14.9197	5.3512		13.1181	5.7509
Cd209b	16.7982	0.346		16.9692	5.9355		11.5122	2.3147		12.2011	8.1467
Cd209b	16.953	1.482		14.9533	4.7923		16.6105	1.3062		13.367	7.162
Cd22_predicted	18.6397	10.236		11.2093	1.6476		18.835	2.2175		7.3408	3.7518
Cd226_predicted	11.7156	3.7457		8.8458	1.7689		8.592	4.4943		13.2915	8.2351
Cd24	580.731	157.685		1418.14	151.454		1702.42	123.535		614.188	110.348
Cd24	303.637	101.729		638.537	45.9224		840.162	40.3226		311.141	71.2099
Cd244	19.7312	6.8379		13.141	1.1614		15.7954	1.0754		16.6963	4.5782
Cd244	8.6172	3.4907		12.4638	3.0189		10.396	8.4788		9.785	4.6328
Cd248_predicted	7501.93	1181.54		900.056	124.412		463.135	23.9758		800.379	182.988
Cd276	47.796	9.8826		28.1589	7.5363		28.9335	3.8806		132.154	33.2811
Cd28	6.7448	1.7316		9.9192	2.4451		6.6088	2.481		60.1299	90.6327
Cd2ap	247.098	59.1607		62.7381	6.9333		77.8346	11.3134		175.673	59.9069
Cd2bp2_predicted	350.894	24.2648		300.021	31.3931		342.674	64.6224		253.472	44.1315
Cd2bp2_predicted	316.203	15.6346		365.395	21.7074		334.288	8.097		453.698	23.2248
Cd300le_predicted	57.9782	19.8096		9.9908	1.4193		9.3375	0.8247		65.8717	98.1431
Cd300lf	15.4648	3.8577		11.3547	3.8428		13.6711	2.7692		17.1642	14.9552
Cd302	829.314	137.209		205.109	31.8565		147.77	13.0646		310.196	76.7727
Cd320	867.686	178.902		295.086	31.3074		333.606	51.4697		1502.51	125.1
Cd34_predicted	23.1923	2.8785		34.8843	3.8076		18.6483	3.3018		35.5941	26.3107
Cd36	97.2373	19.8735		11.321	1.9352		12.217	2.2875		25.004	10.4669
Cd37	46.7681	16.0493		24.9847	2.5114		28.9608	5.5763		37.4603	27.7579
Cd38	121.081	38.7694		78.6263	12.3411		125.538	55.2037		90.8408	92.8666
Cd38	6.3929	2.5288		7.2636	5.0789		6.2231	4.0753		12.3431	7.9576
Cd3d	301.242	95.0003		151.735	54.7969		100.407	29.3845		109.509	30.5524
Cd3e_predicted	21.6537	1.4095		12.7028	1.7954		17.4144	2.0772		14.3589	6.2422
Cd3g	226.118	49.721		17.0409	5.4323		12.9087	3.5812		46.8814	18.0308
Cd3z	12.5948	5.6212		8.4411	2.6408		10.0511	1.1494		10.1021	2.4335
Cd4	20.4933	2.6208		7.3025	2.3994		10.0878	4.3569		24.3357	17.3913
Cd40lg	8.2	3.1891		10.205	4.1064		7.3256	3.1801		9.2231	5.3954
Cd44	466.818	124.237		51.8812	7.6975		256.917	73.5035		80.3768	34.6445
Cd44	10.8821	3.4852		9.7391	2.4635		8.7422	1.6848		10.6039	5.1469
Cd47	720.674	267.68		612.665	222.542		826.547	340.34		699.056	123.188
Cd47	1613.95	100.585		2295.07	312.124		2190.28	369.857		1054.82	109.282
Cd48	1091.81	204.095		77.9937	4.8909		147.885	19.9382		313.844	51.1266
Cd5	29.0393	7.9581		7.0567	3.0661		6.4105	1.3956		13.2865	7.6692
Cd52	364.585	340.065		31.1662	8.8938		29.5374	6.7666		163.792	53.7947
Cd59	8376.43	750.001		4543.4	330.981		3093.01	282.844		17646.5	910.484
Cd6	19.2223	7.5403		12.0176	2.0093		20.0882	7.4187		14.5972	8.3675
Cd6	324.661	91.0623		247.059	43.0604		290.991	60.3932		159.377	27.5753
Cd63	23072.9	1202.98		3050.96	263.568		2869.02	724.221		25201.2	866.616
Cd68	1044.36	169.889		87.6261	3.0562		96.4136	12.7408		281.479	43.9473
Cd69	18.1924	2.5657		7.9647	3.7393		9.4833	1.8597		5.7454	1.4912
Cd7_predicted	92.9834	19.3099		42.5622	8.7591		38.7173	5.3355		96.714	64.8451
Cd7_predicted	19.3802	10.0395		8.5185	3.2619		8.9778	1.035		16.8653	12.2209
Cd72	30.549	8.8158		10.2733	3.9151		15.3186	1.4919		26.8025	14.8215
Cd74	6511.36	1455.76		100.666	17.3375		69.2524	3.6689		3123.56	166.983
Cd79b	38.2445	13.3561		5.9787	1.3342		9.2495	2.7696		10.6074	4.8178
Cd80	8.6669	3.2307		8.1066	2.6066		9.4437	5.8983		NA	NA
Cd81	7494.59	730.048		3731.38	221.234		3615.52	325.496		8949.38	421.254
Cd82	2214.7	154.774		635.843	85.7777		1317.65	79.6037		2540.29	206.745
Cd83_predicted	975.534	128.311		1060.45	60.8377		302.996	19.3505		316.163	46.8429
Cd83_predicted	64.6673	19.4373		55.1791	10.415		29.3917	4.47		23.6969	8.5039
Cd86	29.3972	5.7691		6.2253	2.7938		14.4811	6.0083		12.4139	4.0951
Cd8a	39.888	14.9292		8.8416	1.744		7.53	4.4766		9.0103	4.9585
Cd8b	72.7622	18.7396		29.1412	4.3463		29.257	14.1093		60.0745	45.503
Cd9	809.371	181.892		276.245	49.6977		568.787	75.4763		3278.12	182.273
Cd96	8.9216	4.7006		11.2906	2.7668		10.9766	3.8033		17.221	17.7864
Cd97	190.255	24.6159		87.1611	20.962		76.1143	7.8105		76.7533	25.883
Cda_predicted	19.6097	11.1288		9.1428	2.5743		12.4863	1.9918		20.3229	19.5902
Cda08	4442.16	780.808		11902.9	919.558		10191.1	643.58		8027.83	485.237
Cdadc1	1117.1	122.403		1448.84	64.7393		1215.89	43.1939		1729.49	181.348
Cdadc1	990.954	168.561		1610.88	46.906		1457.81	116.435		1242.48	817.756
Cdan1_predicted	49.1667	9.3246		50.8974	5.0156		40.9563	5.2531		39.0409	20.6433
Cdc14a_predicted	640.819	37.797		75.8573	0.5643		97.1282	10.6112		151.516	33.2119
Cdc14a_predicted	46.2247	12.7031		12.3067	2.6033		12.1639	1.4944		37.9326	35.1135
Cdc14a_predicted	125.737	9.7221		20.7709	2.0691		24.1271	3.0601		34.7303	14.8948
Cdc14b_predicted	14.5143	4.7542		14.8948	3.53		13.6675	2.5152		50.6664	37.0239
Cdc16	387.38	64.8134		297.83	25.163		297.894	26.9023		498.927	121.28
Cdc16	122.843	28.8501		78.3809	2.875		95.7562	12.7635		123.312	24.5839
Cdc20	236.747	31.9734		169.041	50.7501		191.057	18.4018		193.177	16.4326
Cdc23	304.05	75.3452		311.714	14.7648		255.444	23.1255		409.847	38.919
Cdc25a	67.098	37.1701		34.4497	14.3578		21.5396	3.3846		28.8015	5.5662
Cdc25b	362.665	230.261		257.306	13.0045		224.08	29.8004		185.345	124.755
Cdc25c_predicted	13.0283	5.4893		9.3498	5.1672		4.1452	1.0859		12.5671	2.4563
Cdc26	760.052	68.5643		583.551	52.9006		711.972	64.682		1240.47	165.212
Cdc27	301.955	53.8977		289.223	24.8118		152.474	39.9383		301.383	51.5544
Cdc27	36.8952	20.3541		19.5558	4.8665		24.3652	6.5187		40.8235	25.8258
Cdc2a	166.459	15.7816		32.1457	7.1588		133.143	26.6035		124.179	47.3972
Cdc2l1	31.9648	17.8248		43.377	24.5807		29.6858	11.2353		68.2608	27.9242
Cdc2l5	419.486	66.9491		389.152	28.071		425.925	73.5108		465.469	82.4332
Cdc2l6_predicted	1156.06	103.291		2507.07	141.131		2096.12	177.059		543.35	44.2164
Cdc2l6_predicted	40.3802	11.2634		83.2737	14.1982		54.6416	11.2755		63.2487	70.6496
Cdc34_predicted	352.455	55.712		1040.45	120.913		762.82	47.7094		819.061	65.0071
Cdc37	678.566	101.328		1219.02	99.4275		1088.4	72.6024		1098.82	8.5913
Cdc37l1	52.8856	15.9352		62.6827	4.6264		65.3135	21.458		67.0155	29.9078
Cdc37l1	370.504	6.0889		502.106	44.6921		497.659	96.837		417.482	46.5595
Cdc40_predicted	65.6285	15.2023		71.1898	20.5412		65.3785	3.6192		49.1835	20.5084
Cdc42	15536.6	1492.16		5766.68	515.948		5664.47	207.686		9374.58	472.678
Cdc42	6648.48	2300.85		2888.89	95.6231		2897.29	263.691		4592.95	406.491
Cdc42bpa	52.7517	5.5912		109.444	10.4769		62.5458	10.9837		142.384	181.982
Cdc42bpa	13.2112	5.6115		15.7525	4.8058		14.9149	3.7421		9.7088	1.9101
Cdc42bpb	317.877	13.6671		736.04	22.2266		510.468	44.8336		338.72	19.8678
Cdc42bpb	1694.01	160.876		2003.83	195.248		2231.64	117.24		1336.83	198.84
Cdc42bpb	70.0619	9.3851		148.332	15.1958		92.3146	7.8565		48.431	15.8547
Cdc42bpg_predicted	16.8543	3.7935		11.8271	5.9797		17.3293	4.0351		34.8548	15.4206
Cdc42ep1_predicted	57.517	13.6517		35.6274	11.124		48.9931	11.0571		49.1588	19.6487
Cdc42ep1_predicted	73.0847	18.4067		53.9465	8.7217		62.586	12.3719		45.6478	19.7746
Cdc42ep2	322.091	52.8091		567.001	52.592		611.483	23.8049		141.177	28.3609
Cdc42ep4_predicted	43.1786	11.6285		42.7737	6.5065		51.2846	7.1451		32.1949	8.4941
Cdc42ep5_predicted	848.901	103.681		174.288	47.7234		121.246	24.3991		688.437	99.1581
Cdc42se1	422.944	69.4327		119.063	16.8309		156.669	19.1832		319.762	34.3164
Cdc42se1	2715.56	537.811		1301.69	252.581		1714.74	381.279		1978.87	246.81
Cdc5l	878.775	100.405		850.085	87.084		683.299	57.5468		1236.58	145.448
Cdc6_predicted	15.5241	2.8391		12.1706	4.3276		12.4384	6.2363		8.5084	9.2493
Cdc7_predicted	29.0477	6.6101		34.8138	6.2538		40.7186	1.4685		29.2876	14.1566
Cdc73	58.9966	11.9851		37.9524	2.9564		67.3893	2.4191		197.466	187.506
Cdc73	57.3552	15.0751		26.3902	6.0679		65.6362	7.7758		98.7892	49.7945
Cdc91l1	198.291	12.3886		196.554	14.7028		169.962	17.4953		233.285	36.6389
Cdca1	75.4	7.8538		27.3754	3.6603		69.0283	15.9755		31.9312	14.0144
Cdca2	10.8262	1.6059		7.0058	3.8073		14.7632	4.2481		11.0866	2.4251
Cdca4	15.5258	4.0283		8.37	0.9084		9.9554	4.5644		23.1867	4.6898
Cdca4	239.906	26.134		245.956	19.0287		199.019	22.4901		411.181	20.5949
Cdca8	7.8958	2.6963		8.0186	2.2357		7.4349	3.2376		9.9933	5.3956
Cdcp1_predicted	10.195	4.9298		11.7107	1.6627		12.2202	2.6784		9.3925	0.5229
Cdgap_predicted	48.5439	9.5398		18.7415	2.8178		27.2996	6.7994		14.1982	7.0047
Cdh1	3885.55	531.846		41.2697	12.549		26.6615	8.7026		131.563	57.2902
Cdh10	22.4285	5.3307		97.3504	1.5848		106.467	11.578		10.6818	4.3322
Cdh10	39.9431	6.8509		385.539	13.752		338.551	24.5964		13.7584	1.9923
Cdh10	38.0484	4.9557		302.606	45.966		257.356	11.6402		14.694	4.3253
Cdh11	170.638	24.1891		53.7256	8.2251		69.7496	11.2234		94.3812	9.268
Cdh13	625.984	206.58		1272.74	113.398		2527.73	47.5699		112.812	30.0609
Cdh13	386.189	60.9463		1591.67	162.161		1906.06	229.114		71.7534	34.1519
Cdh15	25.3001	6.4193		54.3699	12.7571		98.7088	9.3758		40.4482	16.4614
Cdh16	10.6875	3.5026		28.9823	10.7835		25.2462	3.7479		20.4404	8.784
Cdh16	21.0452	1.5776		18.3855	6.3662		24.0202	3.6758		31.6354	16.714
Cdh17	44.1818	54.8063		13.7508	4.9224		12.4665	0.8208		23.1094	6.833
Cdh17	8.251	3.1848		NA	NA		NA	NA		11.4198	10.2215
Cdh18_predicted	24.4976	4.5958		71.0946	9.4998		45.8161	5.5037		36.008	11.6926
Cdh19	8.8126	1.5118		9.9101	3.5431		15.5111	5.0141		22.0985	19.8673
Cdh2	273.799	223.941		810.905	92.6994		571.876	90.7223		492.848	86.7806
Cdh22	655.846	469.881		5001.84	363.914		4055.85	329.786		80.7104	88.5584
Cdh22	135.281	56.4352		544.792	20.6094		460.051	43.2256		142.355	80.6438
Cdh23	20.4002	1.0729		27.1916	10.7888		42.5597	10.8484		14.8312	2.9011
Cdh26_predicted	9.3467	3.2607		11.3429	1.7471		17.0305	5.8126		8.9601	1.4588
Cdh3	85.6414	35.7595		30.5349	7.2441		31.042	4.6389		295.034	36.2361
Cdh5_predicted	138.863	8.1785		39.3755	8.8155		33.012	4.2768		39.1559	5.4685
Cdh5_predicted	117.559	24.8935		27.1492	4.7228		26.6579	4.7892		29.227	5.064
Cdh6	343.077	83.6152		1571.53	122.753		943.965	55.3682		29.4105	14.6242
Cdh7	14.9344	7.8389		287.832	30.2319		161.246	45.1198		25.592	33.865
Cdh8	7.1754	1.906		14.2177	4.8051		30.1256	6.9608		19.9404	20.8379
Cdh8	13.8679	2.673		105.278	23.6317		244.835	28.408		9.5462	3.4744
Cdh9_predicted	15.4434	6.2714		63.7486	10.5983		180.714	9.0633		12.6762	12.9342
Cdig1l	246.649	21.1498		276.771	28.8539		289.55	29.7434		275.887	38.591
Cdipt	1978.38	130.766		4283.34	214.815		2471.67	80.7752		2066.6	81.6685
Cdk10	95.047	5.8269		129.174	13.3149		133.639	19.4067		133.082	48.6501
Cdk105	240.413	27.8746		239.492	30.2638		234.12	19.4834		317.497	39.2474
Cdk105	1531.02	102.553		1094.51	20.9811		1633.39	61.3934		1268.44	188.782
Cdk105	7193.45	487.224		5283.37	81.3957		7546.73	176.704		5053.22	462.525
Cdk2	354.211	42.4252		69.43	10.2217		144.067	20.8135		311.989	73.4731
Cdk2	50.9841	8.9759		18.5004	4.0414		28.5966	3.4246		80.5462	55.1503
Cdk2ap1_predicted	1031.71	242.884		1498.58	289.863		1028	199.842		543.838	78.7259
Cdk4	910.906	27.8085		386.133	26.9031		572.991	27.2263		706.642	50.8361
Cdk4	962.723	55.0304		414.723	18.7952		635.86	51.8593		782.357	41.1391
Cdk5	96.0609	15.7443		168.447	15.32		189.21	14.202		246.021	49.0014
Cdk5r1	12.9641	2.1663		217.292	25.2985		119.885	8.0953		11.8894	0.8997
Cdk5rap1	580.313	147.263		355.433	93.414		458.061	8.469		723.732	58.277
Cdk5rap3	11384.9	860.791		7181.14	468.135		11340.1	842.922		8470.21	432.318
Cdk6	19.61	5.0475		19.593	5.0261		17.3009	3.6582		27.0777	6.4861
Cdk7	1193.99	111.476		896.401	228.69		790.735	88.196		1654.36	216.33
Cdk7	1406.04	99.6147		898.83	91.2753		790.005	50.505		1780.15	158.62
Cdk9	384.218	33.489		541.348	64.2594		741.852	63.5864		348.837	44.4236
Cdk9	918.31	135.637		1576.85	85.7923		1728.56	113.629		957.553	106.086
Cdkal1_predicted	50.4042	9.6836		62.1256	5.1955		43.5962	7.2157		67.4459	17.2264
Cdkal1_predicted	30.7474	7.3532		25.3274	7.7432		26.2785	8.5561		21.02	7.7755
Cdkl1_predicted	192.488	47.8333		174.662	13.8737		123.368	14.4479		55.3066	18.2288
Cdkl2	36.6087	14.4589		112.458	19.1077		82.0577	13.486		74.096	24.1355
Cdkl3	67.5232	15.0364		83.4854	8.4862		89.3934	13.0024		69.3906	29.7835
Cdkn1a	780.486	333.935		162.73	44.868		192.506	60.5069		2967.14	223.083
Cdkn1b	1001.36	84.5279		374.802	50.7662		584.835	93.5834		517.238	109.554
Cdkn1c	12829.2	2789.87		309.439	52.9414		241.347	15.569		14351.9	965.042
[truncated: 12,060 more rows]
