# Supplementary material for: Comparison of the global gene expression of choroid plexus and meninges and associated vasculature under control conditions and after pronounced hyperthermia or amphetamine toxicity
Source: BMC Genomics. 2013 Mar 5;14:147. doi: 10.1186/1471-2164-14-147 (PMC3602116; doi:10.1186/1471-2164-14-147)
Supplement: Additional file 3: Table S3 — MAV genes significantly affected at 3 hr after EIH or AMPH exposure relative to control or relative to each other. [file 1471-2164-14-147-S3.xls]

## Sheet: 3h_incFDR_genelist_samE_ge150_F
Supplementary Table 3. MAV genes significantly affected at 3 hr after EIH or AMPH exposure relative to control or relative to each other.
							* Possibly due to residual blood in MAV (3 hr control blood levels 10 to 20 times higher than MAV controls)
EIH versus Control Expression			AMPH versus Control Expression
at the 3 hr Time point			at the 3 hr Time point			AMPH Expression versus EIH Expression at the 3 hour Time point
NCBI Gene Symbol	EIH/Control (fold-change)		NCBI Gene Symbol	AMPH/Control (Fold-Change)		NCBI Gene Symbol	AMPH/EIH (Fold-Change)
Abcb8	0.69		Aanat	10.39		A3galt2	2
Abcc6	0.44		Aars	1.99		Abca1	2.18
Abcg3	0.63		Aatf	1.61		Actn3	2.47
Acaa1	0.58		Abca1	1.7		Ada	0.41
Acad11_predicted	0.54		Abca2	0.6		Adamts9_predicted	2.97
Acadvl	0.66		Abcc6	0.49		Akr1b8	4.49
Acat1	0.46		Abce1	1.45		Asns*	2.22
Acrbp	1.88		Abcg2	0.54		Best5	2.27
Adam33_predicted	0.45		Abcg3	0.64		Bzw2	2.04
Adcy4	1.61		Abhd14a	0.46		C1qr1	1.75
Adcy8	2.08		Abhd6	0.69		Cd14	3.4
Add2	1.94		Acaa1	0.58		Cga	4.55
Adh4	0.61		Acaa2	0.63		Cyp1b1	2.61
Ahsa2_predicted	5.49		Acad11_predicted	0.56		Egfr	2.01
Aif1	0.6		Acadl	0.71		Eif2b3	1.75
Ak2	1.62		Acadm	0.58		Emp1	1.88
Akap7	0.53		Acads	0.71		Enpp3	3.1
Aldh3b1	0.58		Acadvl	0.69		Fcgr3	1.86
Alg1_predicted	0.71		Acat1	0.35		Fgl2	3.11
Alg5	0.6		Acbd5	0.67		Fmo5	4.03
Aox1	0.61		Acp6	0.68		Foxj1	0.41
Aph1b	0.58		Acpl2	0.64		Fst	6.64
Apol3	0.49		Acrbp	1.89		Gda	2.53
Arc	7.24		Acsl4	1.65		Gja5	2.57
Arfrp1	0.68		Actn3	3.49		Gpr4	2.2
Armet_predicted	1.87		Acy3	0.56		Has1	7.2
Arsg	0.54		Ada	0.26		Ifitm7_predicted	1.64
As3mt	0.5		Adam33_predicted	0.37		Il1r2*	5.48
Asahl_predicted	0.56		Adamts1	5.77		Il1rn*	3.35
Asgr2	0.62		Adamts5	4.08		Itpkc	2.21
Atf3	14.49		Adamts9_predicted	5.24		L42293	1.91
B3gnt7	0.58		Adck2_predicted	0.63		Lbp	4.15
Bag3	9.09		Adck4	1.98		Lpxn	1.55
Batf_predicted	3.74		Adcy4	2.01		Lrrc4c_predicted	0.38
Bbs2	0.58		Adh4	0.62		Llgl1 (Mgl1)	2.14
Bcap29	0.69		Adhfe1	0.52		Mrap_predicted	5.17
Bcas2_predicted	0.72		Adipor2	1.75		Mt1a	2.77
Bdh2_predicted	0.51		Adk	0.56		Mthfd1l_predicted	1.94
Best5	0.27		Adm	2.48		Ndrg1	2.21
Bst2	2.5		Adsl_predicted	1.51		Nef3	0.45
C8g_predicted	0.43		Aff2_predicted	2		Ninj1	1.67
Cacybp	4.11		Aff4_predicted	1.79		Nos3	1.97
Cap2	1.81		Aga	0.73		Ogfrl1	1.93
Ccdc19	0.49		Agl_predicted	0.66		Olfm3	0.42
Ccdc5	0.51		Agpat5_predicted	0.65		Reg3b (Pap)	27.01
Ccr1	0.38		Agrn	0.7		Pmp22	1.79
Ccs	0.68		Agtrap	0.61		Pstpip1_predicted*	1.76
Cd48	0.57		Ahdc1_predicted	0.69		Ptges	3.02
Cdv1	0.63		Ahsa2_predicted	4.31		Ptprj	1.89
Cdw92	0.6		Aif1	0.44		Ramp3	2.97
Cebpb	6.35		Ak2	1.75		Reg3a	23.49
Cebpd	4.62		Akap12	2.09		Reg3g	8.29
Cflar	2.65		Akap2	2.2		Rnu3ip2_predicted	1.77
Chac1_predicted	7.21		Akap7	0.42		Sct	4.93
Chaf1b	0.48		Akap8l	0.68		Slc15a1	33.9
Chordc1_predicted	4.02		Akr1a1	0.75		Slco4a1*	1.85
Cirbp	0.27		Akr1b8	6.02		Slpi*	6.58
Cited4	0.54		Alad	0.64		Timp1	2.6
Cmtm3_predicted	0.47		Alcam	0.49		Tmem2_predicted	2.72
Cnp1	0.71		Aldh3a2	0.73		Tmem63c_predicted	2.02
Cohh1_predicted	0.61		Aldh3b1	0.53		Wnt4	1.73
Coq7	0.58		Aldh6a1	0.47
Cryab	3.07		Alg5	0.72
Cryl1	0.5		Alkbh2_predicted	0.67
Cte1	0.47		Alpl	0.51
Ctse	0.52		Als2	0.58
Cxadr	0.42		Amacr	0.47
Cxcl1	8.2		Amigo2	0.65
Cxcl2	16.52		Anapc1_predicted	0.62
Cyb5r3	0.6		Angptl2	0.62
Cybrd1	0.68		Angptl4	2.92
Cyr61	9.79		Ankmy2_predicted	0.73
Dci	0.68		Ankra2	0.59
Ddit3	2.06		Ankrd24_predicted	0.61
Decr1	0.5		Ankrd42_predicted	0.68
Dhrs1	0.55		Ankrd50_predicted	0.7
Dnaja1	4.39		Anp32a	0.5
Dnaja4	3.32		Anpep	1.73
Dnajb1_predicted	11.55		Anxa5	0.68
Dsm-1	0.54		Aox1	0.67
Dusp1	9.13		Ap4b1_predicted	0.72
Dynll1	1.88		Apbb3	0.68
Edn1	3.2		Aph1b	0.7
Efcab2_predicted	0.56		Apoa1bp_predicted	0.7
Efhc2_predicted	0.47		Apobec1	0.54
Eftud1_predicted	0.61		Apol3	0.63
Egr1	4.3		Arc	12.9
Egr4	2.88		Arhgap20	0.53
Elavl3	2.33		Arhgap29	0.68
Entpd4_predicted	0.59		Arhgef12	1.5
Epb4.1l1	1.42		Arhgef19_predicted	0.46
Ephx2	0.52		Arhgef2	0.63
Etfa	0.62		Arid5a	2.96
Etfb	0.68		Arl2	0.63
Exoc7	0.44		Arl6_predicted	0.54
Extl2	0.51		Armc6_predicted	1.7
Fahd2a_predicted	0.6		Armet_predicted	2.19
Fap	0.47		Arsg	0.65
Fdft1	0.59		As3mt	0.59
Fibp	0.62		Asah1	0.63
Fkbp4	4.05		Asah3l_predicted	1.79
Fos	17.66		Asahl_predicted	0.5
Fosl2	7.38		Ascc3_predicted	0.69
Fst	2.6		Asns	2.58
Fus	0.53		Atad3a	1.51
Gabbr2	1.99		Atf3	3.76
Gadd45g	5.29		Atf4	2.57
Gamt	0.61		Atf5	1.91
Gimap1	0.46		Atf6_predicted	1.55
Gjb6	0.58		Atp2a3	0.46
Gmfg	0.62		Atp7b	7.25
Gng8	0.41		Atp8b1_predicted	2.72
Grin1	1.78		Atpbd1b_predicted	1.46
Gusb	0.56		Aurkc_predicted	0.68
Hadhsc	0.58		Avil	2.52
Haghl	0.41		Azi1_predicted	0.59
Has1	3.05		Azi2	1.44
Hemk1_predicted	0.56		B3galt4	0.54
Herc3_predicted	0.48		B3gnt1_predicted	2.02
Hexa	0.73		B3gnt7	0.36
Hibch	0.43		B4galnt1	2.13
Hivep3_predicted	3.06		B4galt1	2.03
Hmgn3	0.68		Baalc	1.65
Hmox1	31.4		Bace2	0.65
Hnrpc	1.52		Bag3	3.64
Hnrpd	0.61		Baiap2	1.74
Hnt	1.91		Baz1a_predicted	1.81
Hpca	2.1		Baz1b	1.49
Hspa1a	18.14		Bbc3	0.52
Hspa4	1.73		Bbs2	0.54
Hspa4l_predicted	2.31		Bcam	0.64
Hspa5	2.01		Bcan	1.68
Hspa8	2.19		Bcap29	0.69
Hspb1	13.24		Bcar1	1.97
Hspca	4.76		Bcas2_predicted	0.7
Hspcb	2.87		Bcat2	0.65
Hspd1	6.67		Bckdha	0.53
Hspe1	3.79		Bcl6_predicted	2.11
Hsph1	18.29		Bcl7c_predicted	0.68
Hyou1	1.88		Bdh2_predicted	0.46
Ifi44	0.68		Becn1	0.74
Igfbp5	0.46		Bex1	1.6
Ixl_predicted	0.53		Bfsp1	0.63
Josd3	1.94		Bhlhb2	1.84
Jun	4.62		Bhlhb9	0.68
Junb	6.4		Birc3	1.81
Kcnab3	0.54		Bles03	0.74
Khk	0.63		Bop1	1.94
Leprot	0.59		Bphl	0.56
Litaf	1.88		Bri3	0.64
Lnx1_predicted	0.48		Bst2	2.38
Lrrc17	0.31		Btg2	3.17
Ltb4dh	0.61		Btg3	1.47
Maged2	0.65		Bxdc1_predicted	1.59
Mamdc2	0.56		Bxdc2	1.51
Mb	2.32		Bysl	2.29
Me3_predicted	0.55		Bzw2	1.94
Mfap5_predicted	0.66		C1qb	1.96
Mrps14_predicted	0.63		C1qr1	1.83
Msh2	0.69		C1qtnf5	0.62
Mt1a	3.76		C1qtnf6	0.61
Mtch2_predicted	0.63		C1qtnf7_predicted	0.49
Mtdh	0.67		C8g_predicted	0.52
Muted_predicted	0.61		Ca4	0.63
Mx2	0.34		Cables1_predicted	1.69
Mxd4_predicted	0.63		Cacna2d1	1.56
Myc	3.36		Cacybp	2.89
Myd116	4.08		Calcoco1	0.72
Nell2	2.07		Calm2	0.68
Neud4	2.86		Calm3	0.67
Nfia	0.66		Calr	2.17
Npy	0.55		Camk1	0.63
Nr4a1	16.24		Cap2	1.82
Nr4a2	6.53		Car11	0.55
Nr4a3	17.31		Cars_predicted	2.09
Nrep	0.58		Casc4_predicted	0.5
Nt5c3l	0.56		Casp1	0.61
Ntsr2	1.62		Casp6	0.71
Nubpl_predicted	0.55		Cast	0.57
Nudt14_predicted	0.58		Cat	0.53
Oas1	0.47		Cav	0.55
Oas1i	0.41		Cav2	0.47
Obfc1	0.58		Cbfa2t3_predicted	1.54
Odz2	3.3		Cblb	1.78
Okl38	3.29		Cbll1_predicted	1.84
Olfml1	0.6		Cbr1	2.35
Olfml2a_predicted	0.6		Cbr3_predicted	2.28
P2rx4	0.47		Cbwd1	0.72
P4ha1	3.43		Cbx3	0.69
Pccb	0.63		Cbx5_predicted	0.73
Pcm1	0.68		Cbx8	0.69
Pddc1_predicted	0.58		Ccbl1	0.58
Pdgfrl	0.58		Ccdc19	0.39
Pdia4	2.15		Ccdc23	0.63
Pdlim2	0.44		Ccdc25_predicted	1.66
Pex19	0.56		Ccdc37_predicted	0.31
Phyh	0.69		Ccdc5	0.5
Phyh2	0.46		Ccdc53_predicted	0.7
Piga	2.07		Cck	1.71
Pim3	2.02		Ccl2	4.34
Pla2g1b	2.62		Ccl5	0.46
Plagl1	2.61		Ccl6*	0.55
Polg2_predicted	1.91		Ccl7**	2.96
Polr3h_predicted	0.62		Ccna1	0.42
Pon2	0.72		Ccndbp1	0.72
Ppil2	0.58		Ccng1	1.87
Ppp3cc	0.69		Ccnl1	2.25
Pqlc3	0.46		Ccpg1_predicted	0.64
Prkx	1.79		Ccs	0.71
Prtfdc1_predicted	0.53		Cct2	1.46
Psmb8	0.64		Cct3	1.77
Ptgs2	4.65		Cct5	1.5
Ptpn1	1.72		Cct7_predicted	1.64
R3hcc1_predicted	0.54		Cd14	4.65
Rangap1	1.91		Cd248_predicted	0.66
Rbbp9	0.47		Cd2bp2_predicted	0.73
Rbks_predicted	0.64		Cd320	0.67
Rbm3	0.24		Cd3g**	0.58
Recql	0.63		Cd44	1.61
Rnd1	6.26		Cd47	0.7
RT1-Da	0.58		Cd48	0.47
RT1-S3	0.61		Cd6*	0.53
RT1-T24-1	0.4		Cd9	0.66
Rwdd3	0.51		Cdc27	0.64
Sap2	0.59		Cdc2a	0.65
Sap30bp_predicted	0.61		Cdc34_predicted	1.47
Scn3a	1.78		Cdca4	1.56
Scn3b	2.22		Cdh1	0.52
Sdccag10	0.57		Cdh11	0.5
Sec22l2	0.46		Cdk5rap3	0.73
Sema6b	2.16		Cdkl1_predicted	0.63
Serpine1	4.57		Cdkn1a	2.3
Serpinh1	2.59		Cdkn1c	0.58
Sesn1_predicted	0.62		Cdkn2c	0.49
Sez6	1.96		Cdkn3_predicted	0.67
Sfrs5	0.42		Cdv1	0.51
Slc25a17_predicted	0.57		Cdw92	0.65
Slc2a8	0.59		Cebpb	5.6
Slc32a1	2.31		Cebpd	8.95
Slc35b3_predicted	0.52		Cebpz_predicted	1.55
Slc38a5	0.55		Celsr1	2.07
Slc5a3	4.33		Centd2	0.64
Slc6a13	0.65		Cep1_predicted	0.58
Slc6a17	2.03		Cep68_predicted	0.6
Slco2b1	0.5		Cga	1.79
Snf1lk	3.17		Ch25h	3.01
Spag7_predicted	0.68		Chac1_predicted	5.56
Spdy1	0.52		Chaf1b	0.5
Spg20	0.57		Chchd4	1.66
St6galnac2	0.51		Chchd6_predicted	0.62
St6galnac3	0.56		Chd4	0.65
Stip1	3.88		Chic2_predicted	1.63
Stno_predicted	4.24		Chl1	1.69
Sumf2	0.57		Chordc1_predicted	2.67
Syn2	2.16		Chrac1_predicted	0.69
Tac1	3.04		Chrd	0.35
Tasp1_predicted	0.66		Chst12	0.55
Tbc1d19_predicted	0.59		Churc1_predicted	0.64
Tekt2	0.58		Cib1	0.54
Timm17b_predicted	0.62		Cirbp	0.27
Timm22	0.63		Cited1	1.98
Tmed1	0.63		Cited4	0.6
Tmem123	0.68		Cklfsf5_predicted	0.68
Tmem49	0.59		Clcn2	0.64
Tnfrsf12a	3.64		Cldn5	0.41
Tnmd	0.53		Cldn9	2.21
Tpo1	0.62		Clec14a	0.45
Tra1_predicted	2.01		Clec4a1	0.46
Trem2_predicted	0.44		Clic2	1.76
Trib3	4.4		Clybl	0.62
Uap1l1_predicted	0.58		Cmkor1	1.99
Upk1b	0.57		Cml1	0.71
Upp1	2.29		Cml5	0.64
Usp18	0.4		Cmtm3_predicted	0.52
Uxt	0.57		Cnksr3	2.56
Verge	16.87		Cntrob_predicted	0.52
Vgf	2.87		Cohh1_predicted	0.61
Vof16	0.47		Col15a1	1.55
Vps4b	0.64		Col16a1	0.65
Vrk1	0.58		Col4a2_predicted	1.62
Xrn1_predicted	0.63		Col4a5_predicted	0.7
Yif1	0.61		Col9a3_predicted	0.38
Yipf1	0.72		Colec12	0.56
Zfand2a	18.63		Commd10	0.62
Znf291	0.64		Commd4_predicted	0.7
			Commd7	0.73
			Cops6_predicted	0.71
			Cops7a_predicted	0.63
			Copz2_predicted	0.68
			Coq10a_predicted	0.66
			Coq7	0.63
			Coro7	0.57
			Cox6b2	0.47
			Cpt1a	0.58
			Cpxm1_predicted	0.6
			Crabp2	0.71
			Creld2	3.58
			Crem	4.49
			Crip2	0.54
			Crispld2	1.85
			Crlz1	1.47
			Crot	0.48
			Crry	0.68
			Cryaa	2.6
			Cryab	3.03
			Cryl1	0.46
			Cryz	0.67
			Cryzl1	0.7
			Csf1r	0.69
			Ctbs	0.55
			Ctdsp1	0.7
			Cte1	0.69
			Ctf1	0.66
			Ctgf	2.13
			Ctrb	1.86
			Ctse	0.57
			Ctsk	0.61
			Cubn	0.63
			Cul4b_predicted	0.54
			Cutc_predicted	0.71
			Cx3cl1	1.54
			Cxadr	0.53
			Cxcl1	22.7
			Cxcl14	1.89
			Cxcl2	19.08
			Cxxc5	0.63
			Cyb5r3	0.56
			Cybasc3	0.7
			Cybrd1	0.63
			Cycs	1.49
			Cygb	0.72
			Cyp1b1	2.79
			Cyp26b1	0.36
			Cyp2j4	0.57
			Cyp2t1	0.64
			Cyp4f2	0.56
			Cyp4f5	0.55
			Cyp51	1.71
			Cyr61	3.95
			Dapk1_predicted	1.55
			Dars	0.68
			Dars2	0.53
			Dbi	0.68
			Dbn1	0.73
			Dbp	0.44
			Dcamkl1	1.75
			Dci	0.56
			Dcn	0.69
			Dctn3_predicted	0.71
			Ddah2	0.55
			Ddit3	2.03
			Ddx18	1.43
			Ddx21a	2
			Ddx39	2.07
			Ddx3x	1.75
			Ddx59	0.72
			Deadc1_predicted	0.65
			Decr1	0.44
			Decr2	0.5
			Degs2	0.19
			Dek	0.72
			Dfna5h	0.58
			Dguok_predicted	0.62
			Dhrs1	0.52
			Dhrs7c_predicted	0.61
			Dhtkd1	0.58
			Dhx15_predicted	1.4
			Dhx35_predicted	0.73
			Disp1_predicted	0.51
			Dkk3	0.72
			Dnaja1	3.03
			Dnaja4	3.45
			Dnajb1_predicted	2.74
			Dnajb11	1.83
			Dnajb9	1.59
			Dnajc3	1.61
			Dnalc4	0.65
			Dnase1l1	0.71
			Dnase2	0.72
			Dncl2a	0.72
			Dnpep	0.68
			Dock11	0.64
			Dok3_predicted	1.68
			Dok4_predicted	0.65
			Dpp4	0.62
			Dpyd	0.49
			Dpysl4	0.67
			Dscr1	2.03
			Dsm-1	0.65
			Dtwd1	0.63
			Dullard	1.8
			Dusp1	6.37
			Dusp11	2.29
			Dusp15_predicted	0.67
			Dusp5	2.95
			Dut	0.7
			Dync2li1	0.54
			Dynll1	1.72
			Dyx1c1	0.65
			E2f1	0.51
			Ebag9	0.66
			Ece1	1.85
			Ech1	0.72
			Echdc2_predicted	0.48
			Echs1	0.6
			Edf1_predicted	0.72
			Edn1	2.5
			Edn3	0.55
			Eef2k	0.57
			Efcab2_predicted	0.54
			Efemp1	0.65
			Efhc2_predicted	0.42
			Efnb1	0.61
			Efs_predicted	0.6
			Eftud1_predicted	0.73
			Egfl3	0.64
			Egfr	2
			Egln2	1.72
			Egr1	4.06
			Egr4	10.46
			Eif1a	1.62
			Eif2c2	1.62
			Eif2s1	1.55
			Eif2s2	1.55
			Eif2s3x	0.72
			Eif3s1_predicted	1.62
			Eif3s12_predicted	0.73
			Eif3s5_predicted	0.73
			Eif3s9	1.42
			Eif4a1	1.63
			Eif4a2	0.75
			Eif4b	0.54
			Eif4g3_predicted	0.7
			Eif5	1.45
			Elac2	1.42
			Elk3_predicted	0.65
			Ell2	2.46
			Emd	1.74
			Emilin1_predicted	0.67
			Eml2	0.64
			Emp1	2.15
			Emp2	0.51
			Enc1	2.26
			Eng	2
			Enpp3	2.6
			Entpd4_predicted	0.66
			Epb4.1l3	0.69
			Ephx1	0.52
			Ephx2	0.41
			Epn3	0.53
			Eppb9_predicted	0.49
			Eprs	1.76
			Eps15	0.63
			Ero1l	1.58
			Errfi1	2.69
			Esam	2.07
			Esm1	2.53
			Etf1	1.86
			Etfa	0.46
			Etfb	0.63
			Etfdh	0.56
			Etnk1_predicted	2.79
			Ets2	1.78
			Etv1_predicted	0.65
			Exoc6	0.66
			Exoc7	0.43
			Exosc4_predicted	0.67
			Exosc5_predicted	0.6
			Extl2	0.46
			Eya2	1.65
			Ezh1_predicted	0.67
			Fabp3	0.7
			Fabp5	1.76
			Fads1	0.64
			Fah	0.63
			Fahd2a_predicted	0.58
			Faim	0.66
			Fbl	1.71
			Fbxl17_predicted	0.74
			Fbxo10_predicted	0.48
			Fbxo23	0.54
			Fbxo28_predicted	1.48
			Fbxo8	0.72
			Fcgrt	0.55
			Fdft1	0.72
			Fech_predicted	0.65
			Fgl2	4.19
			Fhl2	1.62
			Fibp	0.72
			Fkbp14	0.68
			Fkbp4	4.18
			Fkbp5	1.66
			Fkbp8	0.75
			Flnb_predicted	1.5
			Flrt2_predicted	1.71
			Flrt3_predicted	0.54
			Fmo1	0.72
			Fmo5	3.81
			Fnbp1	0.71
			Fndc3b_predicted	1.49
			Folr2_predicted	0.72
			Fos	7.63
			Fosl1	9.72
			Fosl2	10.88
			Foxk2_predicted	1.72
			Frag1	0.7
			Fst	17.49
			Fthfd	0.63
			Fuca2	0.71
			Fundc1	0.6
			Fus	0.67
			Fyttd1	0.73
			G0s2	0.55
			Gabbr2	1.92
			Gadd45b	2.77
			Gadd45g	8.95
			Galm	0.58
			Gamt	0.6
			Garnl1	0.71
			Gas6	0.5
			Gas8	0.49
			Gata2	0.54
			Gatm	0.62
			Gcat	0.67
			Gchfr	0.68
			Gclc	2.69
			Gda	2.85
			Gdf15	4.56
			Gdi2	0.67
			Geft	0.57
			Gga3_predicted	1.47
			Ggh	0.71
			Gimap1	0.29
			Git1	1.59
			Giyd2	0.69
			Gja5	2.07
			Gja7	1.69
			Gja8	1.79
			Gjb2	0.69
			Gjb6	0.57
			Glb1	0.69
			Glis2_predicted	0.62
			Glo1	0.74
			Glul	1.62
			Gmds	0.67
			Gmfg	0.68
			Gmps	1.47
			Gnb5	0.71
			Gng8	0.37
			Gnl3	1.76
			Gnmt	0.48
			Gnpda2_predicted	0.63
			Gnrh1	1.72
			Golgb1	0.68
			Golph4	0.55
			Got1	1.86
			Gpc3	0.66
			Gpr126_predicted	0.4
			Gpr153	0.62
			Gpr21_predicted	0.54
			Gpr4	4.74
			Gpr68_predicted	0.6
			Gpr83	2.67
			Gprk5	2
			Grap	0.52
			Grin1	1.67
			Grin2d	6.87
			Grm1	2.93
			Gsn	0.7
			Gstk1	0.74
			Gstt2	0.52
			Gtf2i	0.6
			Gtpbp4	2.09
			Gtpbp6_predicted	1.45
			Gucy1a3	0.5
			Gusb	0.51
			H1f0	0.53
			H3f3b	0.58
			Hadhsc	0.6
			Haghl	0.36
			Harpb64	0.64
			Hars2_predicted	0.67
			Has1	21.92
			Hbegf	3.27
			Hbp1	0.72
			Hdac8_predicted	0.64
			Hddc2_predicted	0.62
			Hdlbp	1.73
			Heatr1_predicted	2.47
			Heph	0.56
			Herc3_predicted	0.38
			Herpud1	1.92
			Hes6	0.58
			Hgs	1.51
			Hhex	0.65
			Hibadh	0.58
			Hibch	0.43
			Hint2_predicted	0.62
			Hit39	0.73
			Hivep2	1.96
			Hivep3_predicted	2.83
			Hkr3	1.61
			Hmgb1	0.62
			Hmgn2	0.53
			Hmgn3	0.53
			Hmox1	8.02
			Hnrpc	1.45
			Hnrpd	0.62
			Hnrpk	0.71
			Homer3	0.71
			Hps1	0.7
			Hras	1.62
			Hrc	0.52
			Hrpap20	1.53
			Hsd17b1	0.61
			Hsd17b8	0.62
			Hsf4_predicted	0.64
			Hspa14	1.57
			Hspa1a	7.16
			Hspa4	0.49
			Hspa4l_predicted	2.26
			Hspa5	2.37
			Hspb1	15.51
			Hspb8	3.06
			Hspbp1	1.47
			Hspca	5.34
			Hspcb	2.44
			Hspd1	6.92
			Hspe1	3.85
			Hsph1	12.25
			Hyou1	1.95
			Iars_predicted	2.1
			Ibrdc1_predicted	1.79
			Ibtk_predicted	0.55
			Icam1	1.78
			Icam2	0.52
			Id2	0.6
			Id4	0.66
			Ier2	2.95
			Ier5l	1.67
			Ifi44	0.64
			Ifit3	2.27
			Ifitm1_predicted	1.54
			Ifitm7_predicted	1.73
			Ifrd1	1.87
			Ifrd2_predicted	2.17
			Igfbp5	0.62
			Il13ra2	0.57
			Il15	0.52
			Il18	1.58
			Il1b**	3.68
			Il1r1	1.86
			Il1r2*	6.88
			Il1rn*	3.2
			Il2ra	2.66
			Il4ra	3.29
			Il6ra	1.84
			Il6st	1.99
			Ilvbl_predicted	0.74
			Imp3_predicted	1.54
			Impdh2	1.62
			Inexa	1.72
			Inhba	1.92
			Inhbb	2.2
			Ipmk	1.52
			Ipo4_predicted	1.51
			Ipo7_predicted	2.16
			Iqcb1_predicted	1.57
			Iqsec3	1.89
			Irf7	0.6
			Isg20l1_predicted	1.72
			Isoc1	0.62
			Itgb4	0.68
			Itm2a	0.58
			Itm2c	0.73
			Itpkc	3.33
			Itpr3	0.72
			Jag1	0.7
			Jak3	1.6
			Jam2	0.68
			Josd3	2.58
			Junb	8.04
			Kcnab3	0.64
			Kcnc3	1.96
			Kcnk6	0.69
			Kctd1	2.4
			Kdelc1	0.69
			Kdelc2	0.64
			Kdelr3_predicted	0.61
			Khk	0.6
			Kif3a	0.68
			Kif5b	1.48
			Kifc1	0.7
			Klf10	0.58
			Klf5	0.42
			Klf6	1.46
			Klf9	1.82
			Klhl24	0.68
			Klra5	0.47
			Kng1	5.06
			Krim1	0.65
			Krt2-5	6.8
			Krt2-8	0.63
			L42293	2.06
			Lbp	3.76
			Leng4_predicted	1.58
			Leng9_predicted	0.72
			Lepre1	0.71
			Leprot	0.52
			Lgals9	0.56
			Lhb	0.52
			Limd2	0.5
			Litaf	3.31
			Lman2l_predicted	1.54
			Lmbr1l	1.85
			Lox	2.51
			Loxl2_predicted	1.72
			Lr8	0.58
			Lrg1	1.81
			Lrpap1	0.68
			Lrrc17	0.39
			Lrrc59	1.77
			Lrrc8	2.49
			Lrrfip2	1.48
			Lrrk2	0.63
			Ltb	0.54
			Ltb4dh	0.67
			Ltbr	1.72
			Lum	0.63
			Luzp5_predicted	0.69
			Lxn	0.71
			Ly86_predicted	0.49
			Lyk5	0.5
			Lyplal1_predicted	0.63
			Maf	0.68
			Mafg	1.67
			Mafk	1.97
			Maged2	0.63
			Mak3_predicted	1.5
			Mal	0.46
			Mamdc2	0.29
			Map2k3	1.67
			Map2k6	0.72
			Map3k12	0.7
			Map3k6_predicted	3.39
			Map3k8	1.71
			Map4k2_predicted	0.56
			Map4k4_predicted	1.49
			Mapk3	0.74
			Mapk8ip3	3.51
			Mapkapk2	2.15
			March1_predicted	1.6
			March5_predicted	1.41
			Mat2a	2.11
			Matn2_predicted	0.65
			Matr3	0.66
			Mawbp	0.65
			Mb	2.19
			Mccc2	0.52
			Mcee_predicted	0.57
			Mcl1	2.01
			Mcoln1_predicted	0.69
			Me1	1.44
			Me3_predicted	0.51
			Mefv	2.43
			Mesdc2	0.7
			Metrn	0.56
			Mettl7a	0.68
			Mfap2_predicted	0.54
			Mfng	0.59
			Mgat1	1.6
			Mgl1	1.67
			Mgmt	0.65
			Mib1_predicted	1.67
			Mical1_predicted	0.58
			Mki67ip	1.54
			Mks1	0.64
			Mmp14	0.63
			Mmp16	0.56
			Mnt_predicted	2
			Mocos_predicted	1.88
			Morc3_predicted	0.59
			Morf4l1	0.69
			Mospd3	0.63
			Mpg	0.46
			Mphosph10_predicted	1.45
			Mppe1_predicted	0.53
			Mpst	0.58
			Mrap_predicted	3.98
			Mrpl35_predicted	1.65
			Mrpl44	0.73
			Mrps14_predicted	0.73
			Mrps23_predicted	0.72
			Mrps25	0.72
			Ms4a7_predicted	0.53
			Ms4a8b_predicted	0.6
			Msc_predicted	4.16
			Msh3	0.7
			Msr2_predicted	0.55
			Mss4	0.71
			Mt1a	10.41
			Mterfd3	0.67
			Mtfmt	0.67
			Mtrr	0.69
			Mtss1_predicted	0.67
			Mum1_predicted	0.55
			Muted_predicted	0.66
			Mx2	0.45
			Mxd4_predicted	0.66
			Mybbp1a	1.51
			Myc	2.78
			Myd116	2.42
			Myd88	1.9
			Myt1l	1.77
			Nagk	0.73
			Nanp	0.67
			Nap1l2	0.52
			Nap1l3	0.7
			Nap1l4	0.73
			Napg	1.46
			Nars	1.54
			Nat1	0.68
			Ncf1	0.58
			Ndel1	1.66
			Ndrg1	2.33
			Ndufa9	1.48
			Ndufs7	0.71
			Nedd4a	0.7
			Nek1_predicted	0.56
			Nenf	0.73
			Neud4	2.45
			Neurl2_predicted	0.32
			Nfia	0.67
			Nfib	0.68
			Nfil3	6.34
			Nfkbia	2.55
			Nfkbib	1.46
			Nid2	0.6
			Ninj1	1.75
			Nip7	1.4
			Nipsnap1	0.67
			Nle1_predicted	1.64
			Nnmt_predicted	1.99
			Nnt	0.73
			Noc4l	1.77
			Nol5	1.7
			Nol5a	1.84
			Nola2_predicted	1.99
			Nolc1	1.49
			Nos3	2.22
			Notch3	2.05
			Nov	1.82
			Npff	1.68
			Nptx1	4.29
			Nptx2	3.09
			Npy	0.58
			Nr3c1	0.68
			Nr3c2	0.62
			Nr4a1	14.97
			Nr4a2	8.88
			Nr4a3	16.95
			Nrep	0.59
			Nsg1	0.55
			Nt5dc1_predicted	0.69
			Nthl1_predicted	0.61
			Ntrk2	2.11
			Ntsr2	1.47
			Nubpl_predicted	0.47
			Nucb1	2.97
			Nucb2	0.68
			Nucks	0.72
			Nudcd2	0.54
			Nudt1	0.6
			Nudt14_predicted	0.58
			Nudt15_predicted	2.22
			Nudt18	0.67
			Nudt6	0.49
			Nufip1	1.49
			Numa1	0.65
			Nup188	1.67
			Nup35	1.76
			Nupl1	1.5
			Nxf1	1.48
			Oas1	0.49
			Oas1i	0.61
			Obfc1	0.58
			Ocln	0.36
			Odc1	2.85
			Odf2	0.6
			Ogfrl1	2.26
			Ogg1	0.66
			Ogt	0.57
			Olfm1	1.71
			Olfml1	0.5
			Olfml2b_predicted	1.85
			Olfml3_predicted	0.68
			Oma1_predicted	0.58
			Ormdl2_predicted	0.74
			Osbpl1a	0.65
			Otop2_predicted	1.68
			Oxr1	0.63
			P2rx4	0.51
			P2ry12	0.28
			P4ha1	3.06
			Pa2g4	1.67
			Padi4	2.48
			Pafah1b1	1.46
			Pafah1b3	0.56
			Pap	101.48
			Papss1_predicted	0.53
			Paqr4	0.62
			Paqr5	0.63
			Parp3	0.62
			Pars2	0.7
			Pbx2	0.37
			Pccb	0.67
			Pcdh7	0.62
			Pcdhgb7	1.5
			Pcm1	0.59
			Pcyox1	0.53
			Pdcd11_predicted	1.49
			Pdcd4	0.7
			Pdcl	0.64
			Pdcl3	0.7
			Pddc1_predicted	0.71
			Pde10a	4.04
			Pde4b	2.8
			Pde4d	5.27
			Pde6d_predicted	0.54
			Pde9a	0.48
			Pdgfrb	0.6
			Pdgfrl	0.33
			Pdia4	1.82
			Pdia6	1.59
			Pdk2	0.59
			Pdlim1	1.75
			Pdlim2	0.38
			Pdxk	2
			Pdzk6_predicted	0.68
			Pea15	0.71
			Pecr	0.53
			Pepd	0.67
			Per1	2.26
			Pex11c_predicted	0.41
			Pex14	0.75
			Pex19	0.62
			Pex7	0.7
			Pfkfb2	0.7
			Pgea1	0.62
			Pgpep1	0.61
			Phf1	0.63
			Phf17_predicted	1.53
			Phgdh	0.65
			Phlda1	1.75
			Phpt1_predicted	0.73
			Phyh2	0.31
			Pias3	0.6
			Piga	2.47
			Pigb_predicted	0.62
			Pigp_predicted	0.61
			Pim3	2.37
			Pink1_predicted	0.63
			Pla2g1b	2.24
			Plagl1	2.82
			Plekhq1_predicted	1.9
			Plk1	1.5
			Pllp	0.34
			Plscr1	1.91
			Plunc	4.87
			Plxna2_predicted	2.41
			Plxnc1_predicted	0.62
			Pmp22	1.72
			Pold4	0.6
			Polg2_predicted	2.1
			Polr3h_predicted	0.66
			Pom121	1.76
			Pon2	0.73
			Ppan	2.09
			Ppap2a	1.92
			Ppfia4	0.63
			Ppfibp1_predicted	0.7
			Ppfibp2	0.63
			Ppid	1.41
			Ppil2	0.67
			Ppil4_predicted	0.71
			Ppp1r10	1.79
			Ppp3cc	0.7
			Pprc1_predicted	2.6
			Ppt2	0.72
			Pqlc3	0.5
			Prcp_predicted	0.56
			Prdm7_predicted	0.62
			Prkcdbp	0.68
			Prkra	0.59
			Prkx	1.63
			Procr	1.6
			Prom1	0.48
			Prpf3_predicted	1.71
			Prph1	1.53
			Prrx2_predicted	0.6
			Prtfdc1_predicted	0.66
			Pscdbp	0.71
			Psen2	0.75
			Psg4	1.62
			Psip1	0.65
			Psma3	1.56
			Psmb9	0.7
			Psmc3ip	0.67
			Psmd11_predicted	1.51
			Psmd3	1.5
			Psmd7_predicted	1.56
			Pspla1	1.96
			Pspn	2.55
			Pstpip1_predicted	1.85
			Psx1_predicted	1.87
			Ptbp1	1.53
			Ptdsr	2.46
			Ptdss2_predicted	0.69
			Pten	1.6
			Pter	0.6
			Ptger2	2.71
			Ptges	5.57
			Ptgs1	0.62
			Ptgs2	3.54
			Pthlh	0.6
			Ptk9l_predicted	0.59
			Ptma	0.61
			Ptn	0.7
			Ptp4a1	2.52
			Ptpdc1_predicted	0.53
			Ptpn1	2.52
			Ptpn18	0.48
			Ptpn2	2.11
			Ptprb_predicted	2.04
			Pus1	1.66
			Pxmp2	0.48
			Pycard	0.63
			Pygb	0.64
			Qdpr	0.72
			Qpctl_predicted	0.7
			R3hcc1_predicted	0.56
			Rab13	0.66
			Rab27a	0.67
			Rab2b	0.7
			Rab2l	0.71
			Rab3d	0.36
			Rab3il1	0.6
			Rab7l1	0.62
			Rac1	1.55
			Rad52_predicted	0.57
			Rae1	1.57
			Rag1ap1_predicted	0.63
			Ralgds	2.94
			Ramp1	0.56
			Ramp2	0.56
			Ramp3	3.13
			Ran	1.45
			Rangap1	2.26
			Rapgef5	0.66
			Rars_predicted	1.41
			Rasd1	4.55
			Rasl10b_predicted	1.47
			Rasl11a	1.57
			Rasl2-9	1.62
			Rassf1	2.08
			Rbbp5_predicted	1.45
			Rbbp7	0.62
			Rbbp9	0.38
			Rbl2	0.72
			Rbm15b_predicted	1.96
			Rbm3	0.4
			Rbm4_predicted	1.9
			Rbp1	0.72
			Rcc2_predicted	1.71
			Rcl1	2.32
			Rcor2	0.58
			Rcsd1_predicted	0.62
			Rdbp	0.74
			Reck_predicted	0.71
			Recql	0.56
			Reg3a	109.3
			Reg3g	10.78
			Renbp	0.59
			Rere	1.65
			Rexo1	1.68
			Rfc2	0.73
			Rfxank	0.57
			Rgc32	1.66
			Rgs1	11.56
			Rgs10	0.59
			Rgs2	3.26
			Ribc1	0.46
			Riok3_predicted	1.81
			Rnd1	10.15
			Rnf125_predicted	3.98
			Rnu3ip2_predicted	1.74
			Robo1	0.65
			Robo2	0.67
			Rock2	1.72
			Rpa1	0.64
			Rph3al	0.49
			Rpo1-2	1.84
			Rps6ka1	0.69
			Rps6kc1	1.94
			Rpusd3_predicted	0.63
			Rras_predicted	0.54
			Rshl2_predicted	0.48
			Rsnl2	0.68
			RT1-Ba	0.62
			RT1-Bb	0.63
			RT1-Cl	0.65
			RT1-Da	0.51
			RT1-M3	0.6
			RT1-N3	0.65
			RT1-S3	0.54
			RT1-T24-1	0.4
			Rtn4rl1	1.71
			Runx1	2.09
			Rwdd3	0.5
			S100a13_predicted	0.69
			S100a6	0.68
			S68944	2.76
			S78556	1.51
			Sap2	0.62
			Sar1a	2.1
			Sars1	1.79
			Sat	2.75
			Sat2_predicted	0.71
			Scamp3	1.53
			Scn3a	1.67
			Scn3b	1.69
			Scn4b	0.5
			Scn7a	0.42
			Scp2	0.69
			Scpep1	0.64
			Sct	4.89
			Sdc4	1.52
			Sdccag10	0.74
			Sdccag8	0.45
			Sdfr1	0.69
			Sec22l2	0.64
			Sec61a1	2.12
			Selenbp1	0.47
			Sema3b_predicted	0.68
			Sema6b	2.62
			Sepp1	0.71
			Serpina3n	11.19
			Serpina5	1.71
			Serpine1	3.98
			Serpinh1	2.85
			Sesn1_predicted	0.72
			Sf3a1_predicted	1.5
			Sf3b1	1.56
			Sf4	0.73
			Sfrs5	0.68
			Sfxn3	0.66
			Sfxn4_predicted	0.66
			Sh3gl2	0.57
			Sh3rf2	0.58
			Sh3yl1_predicted	0.49
			Shc1	1.77
			Shmt2	1.82
			Sil1	0.72
			Skiv2l	0.73
			Slc15a1	22.29
			Slc16a11_predicted	0.69
			Slc16a4	0.64
			Slc17a6	5.27
			Slc20a1	1.46
			Slc22a18	0.62
			Slc24a3	0.72
			Slc25a10	0.58
			Slc25a11	0.68
			Slc25a17_predicted	0.62
			Slc25a25	4.1
			Slc25a4	0.66
			Slc27a1	0.71
			Slc27a3_predicted	0.67
			Slc29a1	0.41
			Slc2a4	0.49
			Slc2a5	0.42
			Slc35b1	1.7
			Slc35b3_predicted	0.67
			Slc37a3_predicted	0.65
			Slc38a5	0.5
			Slc39a13	0.65
			Slc41a1_predicted	1.54
			Slc5a3	2.05
			Slc5a5	0.68
			Slc5a6	0.55
			Slc6a1	0.56
			Slc6a13	0.55
			Slc6a17	3.18
			Slc6a8	0.57
			Slc7a1	2.52
			Slc7a5	1.77
			Slc9a2	0.52
			Slc9a5	0.65
			Slco1a4	0.33
			Slco1a5	0.54
			Slco1a6	0.3
			Slco1c1	0.52
			Slco2b1	0.44
			Slco4a1	1.86
			Slit2	0.54
			Slk	1.68
			Slpi	7.66
			Smad1	1.71
			Smarca3_predicted	0.72
			Smarcal1_predicted	0.61
			Smc4l1	0.65
			Smc6l1_predicted	0.64
			Snf1lk	3.61
			Snn	0.7
			Snrp70_predicted	0.71
			Snrpa	2.06
			Snrpd1_predicted	1.55
			Snx10	0.62
			Snx14_predicted	0.67
			Socs3	4.06
			Sod2	2.44
			Sord	0.69
			Sox17_predicted	0.54
			Sox18	0.34
			Spag5	0.58
			Spag7_predicted	0.7
			Spata6	0.61
			Spata7	0.71
			Spats2_predicted	0.72
			Spbc24_predicted	0.64
			Spdy1	0.49
			Spg20	0.49
			Spire1_predicted	2.6
			Spn	0.4
			Spry1_predicted	1.62
			Srfbp1	1.48
			Srm	1.95
			Ssbp3	1.55
			Ssfa2_predicted	0.67
			Ssh3	0.61
			St13	1.53
			St3gal2	0.67
			St5_predicted	0.71
			St6gal1	0.63
			St6galnac2	0.51
			St6galnac3	0.52
			Stap2	0.54
			Stard10	0.68
			Stat1	0.67
			Stat3	2.12
			Stat5a	0.65
			Steap1_predicted	1.72
			Stim2_predicted	0.64
			Stip1	3.45
			Stno_predicted	7.59
			Stom	2.01
			Stx4a	0.66
			Stxbp3	0.64
			Styxl1	0.45
			Suclg2	0.67
			Sumf1_predicted	0.68
			Sumf2	0.51
			Supt5h	1.47
			Syap1	0.63
			Syn2	2
			Synj2bp	1.48
			Sytl2_predicted	0.54
			Tac1	2.18
			Taf11	0.64
			Taf13_predicted	0.71
			Taf5l	1.49
			Taf9	1.65
			Tars	1.71
			Tbc1d19_predicted	0.71
			Tbl3	19.4
			Tcea3	0.59
			Tceb3	1.5
			Tcf19	0.52
			Tcfdp2_predicted	0.72
			Tcrb	0.44
			Tcta	0.61
			Tctex1	0.69
			Tdg	1.7
			Tekt2	0.58
			Tex264	0.74
			Tfip11	1.48
			Thrap6_predicted	0.69
			Thsd1_predicted	0.58
			Tia1	0.54
			Timeless	0.65
			Timm10	1.63
			Timm17b_predicted	0.64
			Timp1	3.08
			Tiparp_predicted	1.53
			Tjp1_predicted	0.7
			Tjp3_predicted	0.45
			Tk2_predicted	0.74
			Tlcd1	0.67
			Tle2	0.7
			Tloc1	0.66
			Tlr3	0.71
			Tm4sf1_predicted	1.78
			Tmed1	0.68
			Tmed5	1.7
			Tmeff2_predicted	0.7
			Tmem10	0.38
			Tmem106a	0.61
			Tmem106b	0.57
			Tmem123	0.68
			Tmem14a_predicted	0.72
			Tmem17	0.71
			Tmem2_predicted	2.73
			Tmem23	0.62
			Tmem33	1.99
			Tmem39a	1.47
			Tmem42_predicted	0.53
			Tmem53_predicted	0.52
			Tmem58_predicted	0.48
			Tmem63c_predicted	2.48
			Tmem9_predicted	0.65
			Tmlhe	0.64
			Tmod2	0.62
			Tmod4_predicted	0.55
			Tnfaip8l2	0.68
			Tnfrsf11b	0.63
			Tnfrsf12a	4.63
			Tnfrsf1a	2.17
			Tnfrsf1b	1.59
			Tnfrsf4	2.01
			Tnip2	1.69
			Tnmd	0.68
			Tnnt2	0.63
			Tnpo1	1.79
			Toe1_predicted	0.61
			Tomm70a	1.97
			Tp53i11_predicted	0.6
			Tpm3	1.48
			Tprkb	0.66
			Tra1_predicted	1.82
			Tradd	0.52
			Trappc1	0.7
			Trem2_predicted	0.36
			Trib3	6.32
			Trim45_predicted	0.6
			Trio	1.56
			Trpm7	0.7
			Tspan5	1.79
			Tspan8	0.6
			Tssc4	1.96
			Ttc12	0.47
			Ttc14_predicted	0.65
			Ttc23	0.72
			Ttc5	0.72
			Ttf2_predicted	0.72
			Ttyh3_predicted	0.63
			Tuba4	2.33
			Tubb2b	1.68
			Tubb6	2.45
			Txnip	0.42
			Txnrd1	1.85
			Uap1l1_predicted	0.49
			Ube2d3	1.43
			Ube2g2_predicted	1.9
			Ubqln1	2.04
			Ubxd6_predicted	0.72
			Umpk_predicted	1.52
			Upp1	4.33
			Urod	0.66
			Ushbp1	0.51
			Usp10	1.45
			Usp11	0.69
			Usp18	0.63
			Usp19	1.47
			Usp25_predicted	0.71
			Usp36_predicted	1.58
			Usp8_predicted	0.67
			Utx_predicted	0.71
			Uxt	0.62
			Vegfc	0.7
			Verge	13.14
			Vgf	3.08
			Vhl	1.48
			Vmp_predicted	1.88
			Vof16	0.45
			Vps29_predicted	0.74
			Vps33a	0.71
			Vps4a	0.68
			Vrk1	0.7
			Wars	1.62
			Wasf1	1.67
			Wdr10	0.63
			Wdr12	1.51
			Wdr31	0.54
			Wdr34	0.52
			Wdr48_predicted	0.72
			Wdr5	1.58
			Wdr6	0.53
			Wdsub1	0.63
			Wisp2	0.49
			Wnk4	1.56
			Wnt10a_predicted	1.85
			Wnt2b	0.65
			Wnt5b	0.7
			Wrb	0.74
			Xdh	2.22
			Xpa_predicted	0.52
			Xpot_predicted	1.59
			Xrcc1	0.65
			Xrcc6	0.66
			Yars	2.68
			Yipf1	0.69
			Yipf2	0.68
			Ykt6	1.53
			Ypel5	0.69
			Ythdf1	1.69
			Ywhab	0.69
			Za20d3	0.71
			Zadh2_predicted	0.57
			Zbtb16	2.5
			Zbtb8_predicted	0.54
			Zc3h7b_predicted	0.75
			Zcchc14_predicted	1.56
			Zdhhc12	0.67
			Zdhhc23	1.56
			Zdhhc6	0.71
			Zfand2a	4.14
			Zfand3	1.53
			Zfp179	1.8
			Zfp281	1.69
			Zfp346_predicted	0.63
			Zfp36l2	1.56
			Zfp423	0.63
			Zfp53_predicted	0.64
			Zfp580_predicted	0.58
			Zfp688_predicted	0.44
			Zfp691_predicted	0.68
			Zfyve20_predicted	0.66
			Zfyve27	1.49
			Zhx1	0.68
			Zic2_predicted	0.6
			Znf142_predicted	1.81
			Znf291	0.47
			Znf579_predicted	0.7
