# Supplementary material for: Comparison of the global gene expression of choroid plexus and meninges and associated vasculature under control conditions and after pronounced hyperthermia or amphetamine toxicity
Source: BMC Genomics. 2013 Mar 5;14:147. doi: 10.1186/1471-2164-14-147 (PMC3602116; doi:10.1186/1471-2164-14-147)
Supplement: Additional file 4: Table S4 — Normalized choroid plexus expression of all genes at 3 hr after saline (control), AMPH or EIH. [file 1471-2164-14-147-S4.xls]

## Sheet: CP_3h_qnormpower2_mstd (2)
Supplementary Table 4. Normalized choroid plexus expression of all genes at 3 hr after saline (control), AMPH or EIH.
NCBI Gene Symbol	CP_Ctrl3h_Mean	CP_Ctrl3h_SD	CP_AMPH3h_Mean	CP_AMPH3h_SD	CP_EIH3h_Mean	CP_EIH3h_SD
A1bg	11.3047	7.9389	NA	NA	11.2044	1.0827
A2m	15884.2	1320.55	19059.1	1007.1	20103.9	2015.58
A3galt2	35.5331	19.9958	50.5032	17.6995	66.8668	20.1607
A4galt	12.0193	6.5252	10.1214	4.0514	12.3893	2.0661
Aaas_predicted	192.709	50.9944	217.228	13.9585	201.514	11.7001
Aacs	375.802	20.4879	392.996	101.093	300.121	54.9864
Aadac	NA	NA	4.5849	2.2236	10.1483	7.4139
Aadacl1_predicted	22.1848	6.5287	22.7851	7.3948	29.2546	7.7423
Aadat	6.2309	2.7177	11.6909	5.7824	6.3814	1.6787
Aamp_predicted	7992.75	762.023	7318.62	619.865	7618.58	441.319
Aanat	48.9044	15.7904	71.8041	13.8066	47.649	5.0754
Aard	149.154	50.1047	124.323	63.499	184.143	99.0236
Aars	1186.33	53.4301	1650.8	307.631	1693.47	262.231
Aarsl_predicted	103.028	67.1151	81.3509	22.4165	70.5129	1.7066
Aasdhppt_predicted	413.845	54.4699	418.26	43.5515	408.13	53.9312
Aatf	340.751	34.0728	446.206	96.6508	392.211	39.894
Abat	152.197	32.5652	155.019	20.637	177.461	44.4662
Abca1	248.96	29.4568	331.607	87.8119	308.616	34.1
Abca12_predicted	11.8411	2.2432	18.2217	3.1048	13.1057	4.7465
Abca13_predicted	9.6803	6.0852	8.5343	5.1641	15.9998	12.548
Abca15_predicted	18.1085	14.2333	11.6163	1.6642	10.7329	2.8079
Abca17	NA	NA	24.7411	36.8407	NA	NA
Abca2	20922.7	1227.74	19128.9	802.167	19690.7	1007.01
Abca3	27.9276	17.4516	27.9699	14.5126	20.7711	4.8855
Abca3	1129.63	86.1933	862.202	152.968	867.046	139.883
Abca3	233.047	40.5766	251.622	18.4313	228.418	15.9864
Abca4_predicted	919.78	131.634	805.582	89.1296	842.318	23.4889
Abca4_predicted	167.528	94.8023	206.566	19.699	214.06	18.7171
Abca5	112.977	138.249	37.4507	24.9383	38.7612	8.1634
Abca6_predicted	13.4135	6.2301	15.637	7.4072	14.1265	2.3126
Abca7	1051.73	84.4522	1275.35	139.327	1200.34	30.5938
Abca8a_predicted	69.3028	42.7323	42.439	9.9439	49.764	4.4397
Abcb1	9.2763	4.9007	12.1061	3.8537	11.7411	0.732
Abcb10	38.1935	13.2705	35.071	6.3466	45.0681	1.2038
Abcb11	47.107	64.7466	13.5947	7.0558	16.1239	5.2746
Abcb11	9.3	0.6858	12.1415	1.8975	10.7701	7.8539
Abcb1a	9.4277	1.6917	13.6132	12.517	9.6456	4.1059
Abcb4	23.5614	13.6049	9.6853	4.2189	11.9143	1.5213
Abcb6	1012.79	21.8136	795.982	94.0024	839.803	64.3141
Abcb7	48.2745	21.3862	55.7683	19.116	52.1536	14.9094
Abcb8	515.333	31.2721	461.933	26.0926	428.185	37.2581
Abcb9	236.719	27.3225	103.855	28.3874	123.035	13.9358
Abcb9	53.2621	7.8984	22.3455	5.7895	31.2046	10.9747
Abcc1	5426.62	513.903	7355.17	691.524	6672.85	900.73
Abcc10_predicted	17.5221	4.9137	41.8975	59.1558	28.49	12.0763
Abcc12	27.6235	31.2776	15.4061	17.2452	7.896	4.4736
Abcc2	82.6851	17.1363	43.9143	10.7297	55.0369	21.3783
Abcc3	27.8544	13.6343	27.3329	13.0882	34.6559	6.621
Abcc3	12.5255	6.7196	13.9172	5.8471	18.8269	7.9297
Abcc4	53.5545	16.9643	62.4723	32.7317	65.5124	7.0204
Abcc4	304.178	39.6733	279.652	72.1646	251.688	28.1544
Abcc5	1651.19	168.902	2054.59	251.385	2236.45	241.474
Abcc6	83.0161	18.2016	68.5199	27.2784	56.6191	9.5607
Abcc8	92.356	12.7796	313.162	94.8342	165.75	46.5392
Abcc9	110.498	33.7065	70.945	22.9362	76.3473	14.2754
Abcd1_predicted	35.2149	8.1377	22.1609	6.8464	33.7996	10.132
Abcd2	36.9023	12.4373	36.9308	16.0435	25.9043	12.0396
Abcd3	12904.2	1458.94	12364.4	1620.87	12002.3	1193.34
Abce1	1371.66	206.081	1536.82	174.388	1551.61	82.9306
Abce1	38.4692	18.1424	63.7956	9.0402	60.2793	9.9173
Abcf1	5074.66	331.681	5312.04	575.219	5402.29	450.469
Abcf1	1225.2	92.414	1376.31	168.586	1359.53	120.876
Abcf1	1992.96	257.451	2106.49	227.848	2062.98	221.665
Abcf2_predicted	192.465	32.9779	253.276	18.7808	237.162	24.1856
Abcf3	600.506	33.5183	686.261	73.2853	557.692	59.1381
Abcg1	1738.39	154.791	1553.47	139.646	1502.5	332.106
Abcg2	46.4163	26.3361	27.1317	15.9333	33.0433	11.9457
Abcg3	163.681	48.2843	122.511	26.0839	138.53	24.3657
Abcg4	11.8785	0.8469	47.5227	59.471	7.5001	2.3709
Abcg5	170.674	41.0821	116.366	12.2846	123.16	34.6214
Abcg8	6.156	0.083	35.1944	18.763	6.8816	3.962
Abcg8	4879.43	9744.74	13.6555	7.4114	7.4265	2.3576
Abhd1	424.634	62.8676	491.916	29.8008	475.54	39.0804
Abhd14a	1770.28	213.428	1476.14	364.318	1520.49	362.057
Abhd14b	606.51	62.2024	590.109	97.0381	588.622	35.1462
Abhd2_predicted	225.583	52.5288	306.628	60.898	316.046	32.6171
Abhd2_predicted	777.696	58.6532	1159.17	206.872	1140.42	53.8665
Abhd3_predicted	840.73	60.88	957.442	75.984	974.234	79.6726
Abhd4_predicted	205.875	50.6579	266.982	53.2384	199.763	24.8912
Abhd6	585.687	88.5746	582.973	45.0393	561.444	10.3748
Abhd6	891.993	58.1723	908.53	114.117	811.605	67.5876
Abhd7_predicted	1978.63	170.85	2149.18	250.657	2272.35	183.72
Abhd8_predicted	1634.46	66.2869	1743.44	140.063	1687.79	154.764
Abhd9_predicted	15.1306	3.8836	16.7767	8.2575	18.8437	9.4031
Abi1	178	29.9789	182.903	20.9614	205.752	9.1508
Abi2	19.1374	7.4005	18.1851	12.5195	11.7505	3.8739
Abi2	3368.04	345.421	3815.6	143.496	3742.63	142.004
Abi3	78.9676	15.3338	86.6083	15.1411	72.3325	9.7098
Abl2	73.9011	85.4075	54.411	53.3285	40.9007	6.0574
Ablim1_predicted	157.197	41.1336	154.831	27.8939	146.124	30.5025
Ablim1_predicted	55.5098	20.7531	48.6565	14.0497	58.0787	13.2306
Ablim2	91.3684	37.8759	100.181	47.2197	71.0463	30.3363
Abo	203.826	60.8349	123.03	35.1231	110.617	19.7659
Abo	8.9328	5.918	25.9019	22.2486	10.9652	6.5052
Abp1	43.3171	54.8388	19.6469	12.7218	16.4353	10.0035
Abp10	2720.6	278.221	2973.97	165.773	2484.57	179.884
Abpa	10.1512	1.785	8.9282	3.3445	10.1935	6.941
Abr_predicted	3265.08	334.272	3532.56	576.629	3162.03	395.626
Abra	79.5931	82.73	194.989	115.447	139.54	96.0747
Abt1	391.667	63.2025	459.31	66.9124	553.034	140.568
Abtb1	179.717	21.3022	197.653	38.7133	176.651	25.3654
Abtb2	36.0056	16.8423	81.2027	45.5609	98.9555	35.1309
Acaa1	1586.71	123.649	953.048	279.075	968.465	119.822
Acaa1	6425.5	1110.4	4130.98	1220.69	4659.46	767.037
Acaa2	2681.59	187.74	2274.37	1059.04	1877.13	129.998
Acaa2	1241.06	71.6948	1055.56	350.112	915.391	59.951
Acaca	48.0273	22.2563	42.0527	6.8686	59.6798	10.2555
Acaca	2425.34	128.234	1754.5	310.851	1932	241.027
Acacb	17.162	0.196	12.7004	5.689	18.3151	4.6912
Acad11_predicted	333.964	34.0987	320.974	33.7565	289.873	20.8832
Acad9	91.8435	24.3946	72.91	8.7551	71.8883	12.4984
Acad9	1359.91	57.1468	1025.7	176.029	1024.83	145.74
Acadl	4117.39	284.217	3750.26	910.371	3071.71	267.851
Acadm	2514.09	189.579	2073.9	343.844	2111.84	172.254
Acads	4079.05	447.158	3964.63	676.418	4286.57	507.929
Acadsb	50.0874	13.4662	57.8022	27.2709	56.3371	22.7784
Acadvl	2881.58	317.795	2513.87	567.37	2104.87	170.315
Acadvl	3939.43	262.776	3766.86	403.183	3450.82	336.658
Acat1	4199.55	181.849	2462.94	176.538	2886.48	220.406
Acat1	2175.39	62.7645	1413.16	101.913	1584.08	233.135
Acat2	1711.55	131.104	1125.32	159.318	1149.29	127.715
Acat2	22.4634	14.8997	10.4861	7.7169	11.5289	3.4371
Acbd3	310.838	46.2144	423.142	42.7299	331.224	27.4089
Acbd4	165.568	40.6021	165.475	22.6984	161.127	19.9494
Acbd5	428.546	28.6251	335.728	30.2638	354.31	24.9948
Acbd5	395.54	59.3404	375.748	39.9264	433.35	28.8738
Acbd6	651.01	76.5216	579.418	21.9592	593.765	57.0989
Accn1	12.9485	8.5561	27.3991	24.5191	21.4134	6.7354
Accn2	10.0385	4.0467	23.9681	16.5284	14.9996	6.1462
Accn3	31.4742	32.0997	34.2396	26.234	13.0969	2.8309
Accn4	28.2324	9.5183	37.918	24.0081	50.819	54.7763
Accn5	14.5801	7.3785	13.2173	5.363	9.5553	1.3754
Ace	2986.84	395.392	3061.18	240.171	2606.42	94.4068
Ace2	38.4203	14.0739	29.5581	13.4319	45.3376	19.2573
Acf	11.5516	11.3437	NA	NA	8.2728	1.03
Ache	249.715	76.9487	246.791	26.2665	195.076	30.0357
Ache	8.7581	4.6392	8.3581	2.1291	12.333	3.2779
Ache	27.1982	10.8488	20.9861	5.3658	23.3358	2.5999
Acin1	101.106	36.4404	109.454	35.6461	107.957	9.4263
Acly	3789.84	516.476	3272.57	384.276	3501.77	232.851
Acmsd	12.6322	9.4351	21.0177	13.7522	8.6035	2.8065
Acn9	747.235	112.834	702.616	97.9739	726.648	55.9965
Aco1	2269.27	163.202	1849.08	122.91	1764.14	118.373
Aco2	5152.62	608.864	4844.57	279.932	4466.06	276.875
Acot12	98.5221	152.023	27.7098	19.052	16.3799	5.1839
Acot7	712.961	95.395	747.662	251.97	704.027	64.0148
Acot8	88.792	27.8105	85.1269	9.6453	79.2428	7.8837
Acox1	10178.3	987.015	9297.5	447.917	10162.5	566.912
Acox2	24.1311	14.6177	47.0355	23.1372	26.9992	10.1385
Acox3	11.8785	0.8469	8.1182	4.4422	11.68	2.6214
Acoxl_predicted	12.5153	9.5735	39.8	41.0936	9.376	3.531
Acp1	5188.31	240.835	5197.34	249.16	4833.25	390.639
Acp2	1764.48	153.144	1662.5	215.966	1250.54	190.29
Acp5	1769.77	172.453	2064.3	281.498	2079.1	104.904
Acp6	1680.95	117.364	1425.36	108.868	1430.2	158.004
Acpl2	1242.13	143.404	873.569	71.6873	835.901	76.3631
Acpl2	237.514	69.8205	149.643	22.3112	156.51	28.0435
Acpl2	75.2376	21.0349	47.8858	17.7071	60.9722	11.2343
Acpp	4.3694	0.6757	6.2653	3.8795	11.0681	10.6676
Acpt_predicted	34.6057	31.8962	8.2437	2.7908	14.871	1.097
Acr	29.6117	12.002	27.3349	15.5886	16.8393	1.88
Acrbp	175.444	29.6941	224.326	34.6972	259.853	63.9422
Acrv1	21.7243	9.3803	12.1778	3.4041	21.398	10.2622
Acsbg1	915.825	101.325	1061.06	270.563	838.228	206.08
Acsl1	376.343	44.3866	517.732	56.9118	430.393	37.2536
Acsl3	3798.72	504.296	4189.93	1182.16	3770.08	505.272
Acsl4	147.886	61.0566	201.051	49.9454	218.612	52.0912
Acsl4	20.4703	8.2048	26.2563	15.8924	40.9688	22.8712
Acsl5	955.515	95.0482	1095.79	130.158	935.132	55.0964
Acsl6	3933.84	411.66	2396.62	742.945	2460.18	211.979
Acss2_predicted	129.234	30.0243	140.824	24.6421	133.305	15.1101
Acta1	1483.06	2662.02	17.2793	5.7109	55.1689	71.3798
Actb	17748.9	917.61	18580.3	3390.67	14854.9	1883.91
Actc1	14.7898	7.5997	29.2099	25.4274	20.563	12.2735
Actc1	1914.56	2576.53	785.915	299.88	379.836	8.8253
Actg2	1629.63	482.628	1454.1	167.402	1081.39	333.535
Actl6a	2919.66	151.761	3181.69	214.168	3294.21	255.979
Actl6b_predicted	24.4805	15.2321	17.1266	9.8989	22.1408	8.8286
Actl7a	31.0803	19.4136	26.5288	16.6677	17.8576	5.2015
Actl7b	16.0716	10.0157	31.3682	29.2487	13.9114	8.693
Actn1	52.2962	29.5672	71.2527	14.7154	86.0967	20.0188
Actn1	537.396	193.263	867.055	205.635	724.977	112.387
Actn1	88.7586	21.212	169.563	36.7742	142.735	16.7136
Actn2_predicted	100.761	57.7457	140.709	42.5651	158.179	67.5877
Actn3	2463.23	4342.36	61.5787	13.3369	150.241	167.421
Actn4	1405.45	215.197	2176.25	442.705	1714.04	108.894
Actr10	215.615	40.6931	231.742	19.6043	217.879	26.6986
Actr1a_predicted	473.672	55.3363	519.755	46.7873	502.843	72.0235
Actr2	6074.92	480.111	6526.83	501.256	6596.42	458.226
Actr3	1505.53	98.3223	1513.91	20.2209	1421.41	104.643
Actr5_predicted	57.0682	22.4406	62.8983	13.6039	79.4719	9.9906
Actr6_predicted	1669	192.479	1526.54	174.621	1261.81	88.0777
Actr8_predicted	1159.44	48.8047	1623.63	217.561	1457.48	72.9753
Actrt1	11.2094	5.2324	6.7206	0.9978	8.8027	5.3879
Actrt2	19.9986	7.7644	16.3122	12.6714	32.6381	6.2812
Acvr1	63.6992	7.2192	49.7191	12.5546	54.6253	6.572
Acvr1b	43.011	37.8712	22.9428	6.497	26.683	3.0522
Acvr1c	7.1321	2.0839	10.2801	2.1934	7.8842	7.1729
Acvr2a	13.2937	4.627	30.378	17.2811	23.1262	0.8239
Acvr2a	45.0502	27.9201	29.1413	21.5568	53.502	37.8284
Acvr2b	141.519	17.3703	138.129	24.2555	128.845	18.7982
Acvrl1	432.269	36.0074	357.103	95.326	403.813	89.7372
Acy1	45.7573	13.4533	44.2508	10.3304	43.1785	3.7076
Acy1	108.58	32.4023	85.4254	26.0491	113.102	6.519
Acy1l2_predicted	51.8169	15.2712	52.1433	14.0676	57.7093	10.3895
Acy3	909.005	51.7799	756.212	84.9654	772.876	172.292
Acyp1_predicted	970.497	142.497	890.898	90.4219	965.781	110.577
Ada	100.125	31.1172	52.8036	21.3581	90.1925	13.4271
Ada	92.0525	31.659	79.5057	13.2321	87.1181	11.8823
Adam10	44.3131	26.9756	55.4674	19.3123	54.9833	13.359
Adam10	51.5302	12.9393	68.236	44.1289	58.1496	21.1009
Adam11_predicted	8.9934	8.3036	16.1818	11.3825	12.1908	3.0259
Adam15	3048.74	2130.51	3740.04	430.048	4281.98	772.65
Adam17	156.179	34.2076	204.951	24.7414	211.25	30.2966
Adam18	9.8267	8.9071	10.147	6.5068	6.6986	0.8151
Adam1a	401.852	105.12	514.26	80.7517	467.302	66.627
Adam2	35.5581	49.5873	11.1768	4.1759	14.4764	9.8919
Adam23_predicted	20.8388	4.9051	23.6753	12.8242	25.9548	10.4949
Adam24_predicted	58.1985	97.3498	9.5592	1.9477	10.3064	1.9216
Adam28	10.0737	3.4729	16.604	10.9995	15.6485	2.9441
Adam3	5.7295	3.11	7.762	3.5965	NA	NA
Adam32	18.9643	8.143	21.2613	11.6006	16.24	3.9509
Adam33_predicted	14.9029	7.7586	14.9666	9.1838	13.8032	7.1206
Adam4	26.8298	9.1404	19.9377	8.2813	40.3831	22.3057
Adam4	55.5075	54.4436	59.4842	3.9481	59.5198	9.2677
Adam5	12.129	5.2216	35.5042	45.2807	12.8696	3.3859
Adam6	12.75	12.9395	4.8492	1.8769	3.9586	0.7325
Adam7	24.7776	20.5826	20.1068	10.6529	12.6313	3.5409
Adam8_predicted	61.0966	27.3581	67.653	32.9117	59.2065	14.3912
Adam8_predicted	672.598	62.9991	583.716	47.7007	575.689	91.6661
Adam9_predicted	441.318	70.3572	439.312	57.6782	459.161	35.8849
Adam9_predicted	75.0973	21.3402	85.9258	31.5598	91.8941	5.2225
Adamdec1_predicted	NA	NA	NA	NA	12.4454	9.031
Adamts1	166.355	63.5294	225.928	118.713	223.029	93.8712
Adamts12_predicted	31.7144	14.0198	32.0457	11.9089	39.2247	12.4445
Adamts13_predicted	158.999	21.1395	170.92	42.217	203.324	14.8372
Adamts14_predicted	12.0591	2.3408	11.3557	4.798	13.1684	7.1813
Adamts15_predicted	23.736	9.4691	16.4516	2.1591	27.313	11.1807
Adamts16_predicted	NA	NA	13.7757	14.5008	NA	NA
Adamts17_predicted	14.8748	6.3521	32.1471	21.5069	14.1299	2.3616
Adamts19_predicted	6.3854	3.0284	12.4765	4.7998	14.4098	4.849
Adamts19_predicted	13.6411	7.2806	12.0422	5.4884	77.7274	85.6592
Adamts3_predicted	19.4584	2.6254	20.2884	11.447	17.0804	1.7853
Adamts5	229.626	28.9977	224.473	21.5823	321.389	96.176
Adamts6_predicted	14.0122	5.3562	29.9369	21.7371	24.0528	10.8272
Adamts7_predicted	91.5793	35.5153	92.3649	15.3535	128.076	8.3519
Adamts8_predicted	21.6423	11.9939	14.8025	6.1569	16.7714	11.0645
Adamts9_predicted	247.419	20.6103	510.63	230.887	495.937	192.76
Adamtsl1_predicted	16.499	8.9545	26.9057	10.6633	38.4092	6.9683
Adamtsl3_predicted	83.3569	19.7488	83.8105	18.6041	89.3201	9.2211
Adamtsl4	378.845	33.9362	385.958	40.8495	364.952	39.73
Adamtsl5_predicted	124.021	21.3663	126.422	17.0954	139.393	14.5432
Adar	22.6703	5.6155	21.9408	0.6517	22.0532	3.5396
Adarb1	2379.22	603.329	1621.08	554.664	1806.11	340.314
Adarb2	7.9608	3.166	8.5663	8.3838	9.2479	3.7354
Adck1_predicted	330.783	49.4439	391.57	15.5554	399.527	21.8356
Adck2_predicted	545.638	30.0229	473.364	102.742	370.293	35.3113
Adck4	246.202	61.0567	236.344	40.2797	253.913	35.22
Adck5	114.904	31.0853	114.378	27.1927	104.726	21.271
Adcy1_predicted	4.1942	0.9529	10.8889	6.0366	12.2069	3.1199
Adcy10	15.1481	9.0717	12.8728	1.9295	17.9311	10.9141
Adcy2	171.876	129.924	163.856	137.615	143.469	66.4317
Adcy3	10.8529	5.8032	16.3721	5.4771	13.1573	3.419
Adcy4	27.3024	8.3855	36.0587	16.0923	37.7742	9.5744
Adcy5	123.523	43.5153	80.902	34.5406	104.172	43.0712
Adcy6	4101.63	372.756	5219.22	753.368	4910.04	268.97
Adcy6	44.5799	11.7717	42.7692	26.4952	58.3981	8.6033
Adcy7	10.7932	6.6002	33.1579	19.2785	15.2604	4.7187
Adcy7	224.316	66.1342	231.596	34.6583	191.492	5.6755
Adcy8	27.0925	22.6448	19.6806	13.1728	26.3824	19.3247
Adcy9_predicted	1348.39	180.954	1132.53	165.69	1195.56	81.7352
Adcy9_predicted	177.681	26.002	160.028	32.7273	163.525	11.616
Adcyap1	14.6331	2.6587	13.9396	1.7278	10.3878	1.3847
Adcyap1r1	7.4738	3.4065	12.341	8.4429	NA	NA
Add1	1506.72	156.089	1455.72	236.605	1302.29	112.312
Add1	42.9846	20.9289	37.9282	12.0386	36.5795	11.6048
Add2	60.4393	11.9581	57.0371	17.3763	71.4277	7.9059
Add2	27.2148	24.2196	51.8152	48.7746	44.3481	9.5629
Add3	503.622	93.6737	340.911	63.2493	361.327	34.3182
Adh1	64.1787	37.7324	31.6585	12.5705	70.7574	48.7312
Adh4	816.926	136.314	553.683	208.082	548.723	41.1505
Adh4	15.3982	6.7285	26.3688	19.5214	13.2534	2.2058
Adh6	10.1796	3.6475	9.8813	5.2414	6.6264	2.1745
Adh6a_predicted	7.6736	1.4983	6.9324	2.8968	6.8986	1.8137
Adh7	26.2446	26.3114	25.6793	27.9916	18.3119	9.4809
Adhfe1	17.6474	5.2972	16.852	3.9113	17.3401	5.8334
Adhfe1	59.4171	31.8599	64.9666	32.285	50.5053	10.2307
Adi1	902.341	120.163	977.882	61.9132	939.376	65.6713
Adipoq	2764.56	344.133	3175.85	771.797	2982.53	198.12
Adipor1	2218.14	231.918	2029.18	129.556	1910.38	171.149
Adipor2	1970.02	159.79	2462.89	182.935	2322.68	279.133
Adipor2	123.996	42.8047	143.98	48.6947	191.638	32.5933
Adk	625.29	76.2359	482.294	23.0191	634.289	61.7959
Adm	304.06	95.3347	637.542	199.011	1054.28	919.732
Adm2	24.9727	3.7224	12.5361	3.5072	18.2629	1.6052
Admr	23.68	11.7919	41.4303	14.874	49.0774	17.3084
Adnp	1046.7	88.4662	902.059	43.7611	960.271	99.2034
Adnp	242.19	36.8566	266.48	54.2188	263.401	19.7631
Adora1	64.194	40.952	51.0615	20.3009	38.1543	7.4067
Adora2a	58.311	7.4117	177.895	80.116	160.421	59.1866
Adora2b	76.8714	21.9359	247.038	68.3454	284.465	164.111
Adora3	31.219	13.5907	13.7829	7.2988	19.7212	6.9638
Adpgk	267.988	31.7234	266.647	14.4086	244.322	24.1565
Adprh	589.106	31.5482	478.634	78.2298	467.531	21.093
Adprhl1	178.369	282.224	48.9432	36.5767	22.2212	5.315
Adprhl2_predicted	232.393	27.9667	222.027	15.3154	222.748	9.6339
Adprtl1	989.104	116.455	913.476	123.893	780.258	85.7993
Adprtl1	216.886	42.4683	219.084	14.2647	212.906	12.7349
Adra1a	7.9483	3.0903	19.5335	9.5288	8.3268	1.7325
Adra1b	38.8383	23.3864	29.6841	12.2676	29.1843	13.6316
Adra1b	14.7143	6.0503	23.0462	16.3385	14.1308	6.157
Adra1b	21.0918	12.7027	13.4205	5.6154	20.0411	11.7376
Adra1d	11.3423	4.7649	26.8627	26.738	23.3477	10.4133
Adra2a	26.6575	14.2862	40.464	28.2334	27.4749	6.4751
Adra2b	63.8179	13.1171	62.4543	10.8372	61.7545	8.9788
Adra2c	217.919	62.9229	74.4418	41.6127	109.427	32.647
Adrb1	20.7844	5.2382	29.3572	1.6536	25.085	13.5797
Adrb2	24.6521	10.2155	15.8556	5.8748	46.4435	63.1206
Adrb3	NA	NA	4.2632	0.6906	8.3292	1.1098
Adrbk1	141.276	29.9966	178.559	17.4544	174.854	16.849
Adrbk2	14.4872	7.5305	22.8633	17.1401	13.7481	2.5512
Adrm1	120.15	16.4599	131.638	7.6213	132.619	17.8265
Adsl_predicted	1131.12	605.365	998.642	149.945	900.512	73.7845
Adss_predicted	123.398	47.9122	120.627	23.7093	176.453	38.7039
Adss_predicted	3621.91	487.372	3979.5	387.132	4538.65	613.365
Adss_predicted	692.328	92.0044	749.132	35.8039	796.528	112.859
Aebp1_predicted	167.644	70.3691	213.364	28.1037	370.855	248.253
Aebp2_predicted	281.414	28.185	263.713	5.2481	292.659	13.2495
Aebp2_predicted	796.599	59.9848	836.52	113.403	719.222	85.4784
Aer61	27.3643	6.9984	25.9084	7.0591	22.5824	3.3966
Aes	5738.1	3727.64	3835.92	4316.31	7855.24	587.156
Aes	246.22	36.4162	286.614	22.6615	267.506	12.1775
Af6	876.172	124.368	982.806	122.436	938.628	74.4436
Af6	15.6674	12.4136	42.6298	21.9006	21.2521	1.7508
Afap	49.5387	12.2048	27.7828	10.5632	35.2036	2.0404
Aff1_predicted	26.8068	17.4101	41.0928	9.5307	28.9933	9.4685
Aff2_predicted	42.3526	9.8286	30.5509	4.8836	34.2032	7.6878
Aff2_predicted	5183.27	1538.23	4354.33	250.947	4273.51	539.124
Aff2_predicted	56.9955	21.6344	52.6462	24.9912	50.1765	19.8382
Aff3_predicted	16.3389	2.1185	8.4792	5.2952	18.4194	12.1205
Aff3_predicted	226.411	328.097	82.9111	30.1097	68.4314	20.3841
Aff4_predicted	373.938	33.9493	566.357	70.0657	521.692	76.536
Afg3l1_predicted	527.285	61.6081	627.663	113.16	587.927	34.462
Afg3l2	1251.2	83.7647	1592.65	132.206	1497.13	115.065
Afm	NA	NA	16.4998	6.21	19.4209	11.6035
Afp	12.367	3.2042	7.099	2.0207	NA	NA
Aga	3504.35	205.647	4032	254.64	3642.98	165.228
Agc1	13.8956	5.7119	16.7362	7.6266	42.3001	59.8103
Ager	64.0382	11.1346	56.4428	9.6949	65.5018	9.4701
Aggf1	153.336	41.6044	173.456	16.3939	175.359	23.1341
Aggf1	75.2513	27.9142	94.0868	9.4733	98.7495	9.548
Agl_predicted	914.034	274.649	911.832	112.204	698.035	138.823
Agl_predicted	363.382	116.182	382.502	24.8652	304.365	62.3959
Agmat	41.1298	32.9776	21.0837	13.6573	24.9205	15.0729
Agpat1	7526.67	384.247	6520.75	574.519	7116.24	590.441
Agpat2_predicted	304.927	37.7354	338.711	30.2743	345.826	18.4585
Agpat3_predicted	3889.14	103.367	3057.14	744.75	3376.81	107.851
Agpat4	8782.37	1283.75	8494.78	1068.2	9185.93	1374.81
Agpat5_predicted	203.022	73.0436	287.192	59.2173	249.089	56.6346
Agpat6	545.413	41.3635	696.798	46.3078	607.512	95.1948
Agpat7_predicted	86.2004	26.2091	110.596	13.8381	107.377	14.9752
Agps	73.9432	15.4792	90.1621	6.3428	93.2491	15.188
Agr2_predicted	20.6166	9.4018	12.9236	3.6939	14.1428	9.6463
Agrn	513.656	55.7136	416.055	53.3502	360.761	23.9019
Agrp	30.625	13.9038	25.7071	11.6293	34.1564	10.2407
Agt	312.77	353.645	123.061	75.8907	183.608	215.882
Agtpbp1_predicted	36.7809	17.498	44.3291	22.0842	44.866	14.4743
Agtpbp1_predicted	2837.11	104.626	3068.4	254.873	3089.04	142.262
Agtr1a	95.7516	22.442	76.2652	5.7534	93.894	12.3376
Agtr1b	11.9366	1.3413	11.8089	4.0503	10.4827	0.6118
Agtr2	11.5024	0.8414	9.5845	3.9455	9.8693	1.3116
Agtrap	352.954	69.7407	318.599	58.8021	323.058	12.1421
Agtrl1	45.7079	16.7651	32.5839	12.3558	40.2514	11.221
Agxt	13.287	6.0773	10.9737	6.1753	9.6085	0.6839
Agxt	59.957	17.9782	101.659	45.5825	60.4997	11.6938
Agxt2	53.6295	23.6546	43.7288	10.038	57.8111	17.055
Ahctf1_predicted	389.778	39.0822	423.1	69.2359	443.125	46.0321
Ahcy	1073.77	47.1548	1066.63	54.5333	1085.41	137.511
Ahcyl1_predicted	531.872	76.3543	731.917	110.964	561.605	48.9238
Ahcyl1_predicted	214.815	55.0925	290.85	64.1142	295.417	39.4564
Ahcyl1_predicted	17613.2	1214.31	20045.4	2649.45	17186.4	556.227
Ahdc1_predicted	179.558	66.1037	145.086	31.054	160.175	39.7957
Ahi1	239.815	35.1518	227.962	41.8634	191.847	45.0669
Ahr	14.6751	4.4158	13.5199	7.7667	14.2914	4.0271
Ahsa2_predicted	269.903	83.2405	1422.79	709.977	1781.37	671.689
Ahsg	15.666	8.639	18.0734	8.8746	15.5976	1.8554
Ahsg	7.3923	4.6218	23.569	26.649	11.4634	4.8666
aicda	12.7553	4.2467	24.4637	14.6165	15.017	9.9057
Aif1	1187.69	53.9525	460.964	170.24	701.24	298.99
Aim1l_predicted	39.6758	22.933	27.9903	14.5721	22.1305	14.2706
Aim1l_predicted	9.5149	6.2337	12.5388	4.7297	11.1515	6.7645
Aim2_predicted	19.4097	9.2476	25.3643	12.4647	15.7255	5.0947
Aip	1205.15	149.199	1526.42	123.414	1487.08	46.6378
Aip1	1134.7	185.639	1061.97	150.282	1137.16	99.1536
Aipl1	17.4108	6.2684	5.3378	1.9253	12.3868	4.1888
Aire_predicted	8.4783	0.7775	9.2722	3.868	10.3883	4.0858
Ak1	271.386	60.8875	228.675	40.9924	255.787	42.1453
Ak2	292.294	40.1283	523.837	125.609	490.298	89.3656
Ak3	2075.76	245.828	2391.45	530.625	2161.73	234.185
Ak3	1732.68	116.808	2121.36	477.425	1862.38	283.261
Ak3l1	83.6008	18.1199	108.303	45.2516	68.8351	10.6025
Ak3l1	14.0991	7.3323	15.0421	2.1504	16.9598	3.9983
Ak7_predicted	116.915	6.1406	91.8309	39.4136	81.0715	29.6588
Akap1	1272.73	210.417	1044.38	87.5763	1221.05	186.373
Akap1	74.4879	69.1105	24.47	4.3146	30.1641	5.8036
Akap10_predicted	570.223	82.252	708.823	128.995	680.221	49.7359
Akap11	2269.12	80.6468	2778.06	346.87	2239.78	150.71
Akap11	985.928	141.962	1890.92	600.089	1620.02	294.341
Akap11	553.901	93.7264	1018.37	290.647	890.586	165.252
Akap12	252.96	145.978	225.169	85.3696	408.864	292.346
Akap12	27.1203	10.3515	33.5553	21.5558	71.9868	45.2523
Akap13	77.9851	20.786	62.8345	13.1429	74.5987	14.1584
Akap13	107.256	39.6502	117.985	18.4788	137.63	12.8801
Akap13	1627.85	196.272	1502.07	235.569	1662.1	127.139
Akap14	680.637	44.8235	316.684	129.217	381.022	66.5153
Akap2	254.694	39.7827	309.148	39.0185	363.919	136.917
Akap3	65.0011	43.3708	41.3829	23.4309	29.0084	10.8279
Akap4	26.1859	14.8846	13.6739	9.1287	13.202	4.3435
Akap5	190.215	63.749	220.69	81.4735	172.768	24.3865
Akap6	18.1549	11.0495	10.5348	4.4801	8.7201	3.3745
Akap7	47.2954	16.2187	79.7017	52.548	41.2437	4.6975
Akap7	53.8618	21.9647	43.4227	20.6798	58.5509	11.0863
Akap8	9529.89	1318.26	10799.2	1133.38	10758.5	589.826
Akap8l	1372.66	152.648	1305.92	158.219	1570.53	147.237
Akap8l	3346.97	223.57	3328.28	304.851	3622.99	342.585
Akap9	3153.96	595.251	2932.44	289.993	3013.97	224.464
Akap9	531.794	62.442	408.776	59.8906	390.045	66.4155
Akap9	247.648	70.0118	237.342	6.9429	249.372	36.6517
Akna_predicted	63.1874	79.8582	21.9951	8.8264	21.1108	3.0741
Akna_predicted	43.7839	20.0507	30.1957	9.4144	40.2501	8.9371
Akr1a1	7733.22	614.832	7869.62	517.673	8297.06	532.937
Akr1b10	44.6764	17.5001	27.402	5.8537	29.2423	9.4295
Akr1b4	298.65	53.7358	225.957	33.8028	230.979	30.2802
Akr1b7	15.7939	4.559	15.8874	4.6889	23.9314	2.9274
Akr1b8	36.0857	21.2724	182.719	143.737	160.55	149.114
Akr1c18	11.2986	3.5199	10.4474	4.5673	9.6096	4.591
Akr1c21	11.0832	3.3483	3.2675	0.36	6.1966	3.5146
Akr1c6	16.4855	11.1417	19.0666	5.8165	19.7953	7.1165
Akr1cl1_predicted	444.126	122.265	766.596	191.495	777.737	247.131
Akr1d1	420.938	714.7	1161.89	270.348	824.225	1145.93
Akr1d1	7.7276	2.287	14.0786	7.5473	15.6527	0.9998
Akr1e1	522.254	10.8021	460.173	114.615	453.089	100.09
Akr7a2	1714.44	141.024	1572.44	78.096	1680.88	71.3027
Akr7a3	91.563	40.7215	78.8074	26.0982	74.2131	9.3873
Akt1	983.609	88.1451	883.778	43.1841	929.633	52.0683
Akt1s1_predicted	196.355	28.7755	227.501	16.3471	249.936	13.873
Akt1s1_predicted	982.749	124.878	1027.46	83.5315	1089.81	83.6233
Akt2	125.358	62.3886	86.6004	35.5613	89.2518	16.3066
Akt3	42.7063	15.4305	41.4447	6.4214	42.9016	9.3088
Alad	4485	426.769	3142.75	620.657	3427.65	557.733
Alas1	10978.8	589.751	12097.3	1303.88	12833.5	1882.06
Alas2	842.604	90.8727	705.634	204.092	785.736	93.1173
Alb	17.9937	13.9116	19.173	13.0593	11.0229	7.0606
Alb	11.4586	4.8769	42.9428	30.4763	25.7837	17.5769
Alb	9.8189	0.7201	17.1655	6.4402	14.4096	8.0673
Alcam	376.908	165.638	272.895	47.6514	329.387	95.236
Alcam	79.2391	35.1278	63.2996	23.4693	93.8225	26.9199
Aldh1a1	101.93	45.039	33.0347	22.0769	77.3645	93.5589
Aldh1a2	66.5023	54.4555	21.4304	12.6889	78.5316	77.6437
Aldh1a3	17.6085	14.1146	9.7892	3.5982	6.2505	1.6037
Aldh1a4	39.4193	26.5035	20.2336	2.6577	23.2487	6.2629
Aldh1b1	125.538	14.1389	88.6774	14.3319	104.735	6.8613
Aldh1l2_predicted	16.2944	4.5093	29.5565	30.2463	9.1191	2.8381
Aldh2	8458.05	802.139	7851.28	365.634	8612.48	263.789
Aldh3a1	560.595	85.6835	502.942	90.586	530.827	70.4053
Aldh3a2	3123.58	192.58	2910.04	428.718	2792.31	379.804
Aldh3b1	2925.39	435.463	1925.26	200.046	2125.45	245.9
Aldh6a1	160.113	53.5497	173.934	17.9027	219.86	11.0212
Aldh7a1	1228.9	55.4421	1194.35	123.718	1143.71	125.817
Aldh7a1	17014.4	691.592	16209.3	560.946	16127.4	707.511
Aldh9a1	413.757	52.5535	433.092	51.5623	345.137	47.1143
Aldoa	9196.22	1376.14	8584.91	685.464	7876.88	834.928
Aldoal1	5376.38	588.064	5491.4	171.519	5095.71	490.5
Aldob	12.9333	3.6587	11.4809	5.0198	10.8588	0.8145
Aldoc	1253.27	210.693	1201.36	207.65	965.098	142.413
Alg1_predicted	1098.43	94.0007	1012.3	108.982	988.849	51.9427
Alg1_predicted	53.0236	16.8185	68.5035	9.6808	67.6227	6.1445
Alg12_predicted	128.446	25.8822	113.075	14.1769	127.851	23.5984
Alg2	114.241	31.0719	132.766	22.2517	132.017	14.715
Alg3	205.227	15.733	254.315	18.1581	236.189	23.339
Alg5	882.167	120.705	558.56	99.0643	609.198	87.6428
Alg5	775.115	113.588	652.658	89.7459	624.612	33.8419
Alg5	1180.78	136.479	1041.25	124.013	1059.85	97.2757
Alg6	66.1552	30.0621	83.5351	28.0408	74.3257	9.7733
Alg8	1532.48	87.7714	1502.44	89.6591	1408.39	106.175
Alg9_predicted	34.8742	12.1878	34.5132	14.5075	23.3152	7.1058
Alkbh_predicted	145.272	42.5279	214.731	44.8142	218.121	39.0868
Alkbh2_predicted	444.498	50.8824	443.07	48.9799	435.408	84.8081
Alkbh3	1330.26	44.9869	1045.32	79.6945	947.338	97.2424
Alkbh4_predicted	114.302	40.6398	118.001	23.3602	119.882	13.4549
Alkbh5_predicted	92.1709	12.377	95.8677	40.6768	141.234	12.4549
Allc	22.4767	17.1009	4.2453	1.645	10.1166	0.1638
Allc	NA	NA	NA	NA	NA	NA
Alms1_predicted	258.187	35.368	262.747	17.9024	224.343	22.9753
Alox12_predicted	NA	NA	NA	NA	7.4368	2.1083
Alox12e_predicted	4.8493	1.7662	NA	NA	NA	NA
Alox15	28.3361	9.7274	32.4012	13.1528	36.4486	14.6639
Alox15b	7.0235	2.6486	8.7055	2.06	11.8008	9.619
Alox5	20.9	19.569	30.3522	12.332	22.5111	11.4401
Alox5ap	131.258	48.973	92.3451	18.3671	101.53	19.0338
Aloxe3_predicted	54.7209	13.5716	43.8575	16.1034	63.0347	23.3295
Alpi	32.7846	34.4005	25.1481	15.0733	14.0546	8.6228
Alpi2	53.2317	21.1581	54.762	10.4928	63.2285	5.3389
Alpk1_predicted	23.2242	13.7483	23.9405	7.945	34.4956	14.1628
Alpk3_predicted	10.9211	1.8326	19.8917	15.9343	10.8554	3.2447
Alpl	319.741	11.8273	467.337	58.1024	444.146	112.148
Als2	16.6747	3.2326	18.2388	13.0643	21.7004	8.3607
Als2	76.9363	19.1647	77.8555	8.0096	75.8505	13.6485
Als2	1900.84	183.383	1650.34	412.502	1791.79	194.654
Als2cr13_predicted	102.478	63.3914	63.7437	23.3949	68.1644	19.0321
Als2cr13_predicted	402.331	123.624	508.858	113.879	502.045	63.2614
Als2cr13_predicted	75.319	24.7623	89.2562	22.137	95.8066	14.621
Als2cr7_predicted	55.0544	25.2524	53.3841	10.038	59.4987	15.2744
Alx3	144.843	33.4596	118.216	53.4801	137.636	39.015
Alx3	62.5713	18.3057	47.6209	10.1799	68.6912	12.3065
Alx4_predicted	32.69	44.9842	11.6931	4.785	7.7014	3.4531
Amacr	6318.86	181.689	3659.09	1042.76	3805.59	1316.94
Amacr	1617.8	108.004	1034.43	253.957	1078.49	306.402
Ambn	11.9862	7.6794	6.4824	2.2499	6.2614	2.7963
Ambp	34.1839	38.4764	21.9159	12.4289	15.2298	2.5943
Amd1	3914.93	274.533	3786.91	633.978	3809.55	451.236
Amd1	9885.75	1583.51	10299.1	1080.12	11430.4	1142.97
Amelx	8.3352	4.5239	9.4892	4.7204	9.5672	2.327
Amfr_predicted	363.186	21.6502	435.763	48.8845	408.044	58.421
Amfr_predicted	276.331	25.2867	353.156	41.3339	307.663	35.6685
Amh	27.5255	8.4296	24.0223	4.8792	28.8658	13.6798
Amhr2	11.0298	2.3404	29.903	14.0961	13.2855	2.0671
Amica1_predicted	7.6956	2.4211	10.741	6.6548	6.8301	2.9662
Amid_predicted	228.346	35.6849	189.103	52.0539	176.44	18.5272
Amid_predicted	119.556	21.0073	114.84	7.969	119.113	13.3109
Amigo	66.9236	21.08	43.259	17.016	60.9554	17.5902
Amigo2	215.482	35.5379	177.645	65.0932	185.455	14.2089
Amigo3	145.488	256.691	13.8601	2.7108	14.5255	8.6481
Amn_predicted	66.6386	23.1198	45.2887	20.8565	82.3152	18.1612
Amotl1_predicted	4.1401	1.3662	15.1129	4.2771	8.2423	6.8837
Amotl2	17.9553	4.1524	39.6029	36.7814	26.7915	9.065
Amotl2	13.6916	3.3367	30.8876	15.2618	34.9678	3.7887
Ampd1	237.194	443.443	9.1391	7.8605	23.9023	7.1858
Ampd1	609.329	1078.92	45.1497	10.0261	94.7655	35.5406
Ampd3	542.031	144.745	542.503	53.0955	690.615	131.052
Amph1	23.7971	5.4818	19.2603	10.587	22.6753	8.6783
Amt	310.38	33.123	346.3	36.9701	344.558	38.7313
Amy1	22.9488	4.8918	39.2609	41.5202	16.15	3.143
Amy2	69.3028	101.606	10.7785	7.7552	11.2932	2.6489
Amy2_predicted	39.0045	17.1991	40.8857	6.0789	37.6436	6.2921
Anapc1_predicted	754.588	88.5505	483.196	186.6	601.766	85.672
Anapc1_predicted	280.562	19.7173	194.443	59.5698	230.744	27.2093
Anapc10_predicted	84.8633	19.7041	59.2736	14.1797	75.6066	9.1712
Anapc10_predicted	213.922	27.1621	166.8	13.9584	187.535	18.2653
Anapc2	1151.37	178.794	1041.88	136.304	986.117	52.3504
Anapc4	444.019	60.9739	419.653	49.1741	320.186	20.2834
Anapc5_predicted	3399.65	281.755	3573.07	210.052	3089.37	316.382
Anapc7_predicted	200.322	13.3214	182.746	16.4078	174.376	34.5391
Andpro	NA	NA	20.2983	10.5005	13.0124	0.689
Angel1_predicted	16.9497	8.5768	16.1979	3.4858	13.9671	6.2553
Angel2_predicted	256.708	73.4949	309.062	10.4821	342.025	33.619
Angpt1	79.1776	38.7185	82.3833	41.0644	95.3488	21.5074
Angpt2	21.9174	12.8692	18.4847	4.9742	32.6242	14.5602
Angpt2	160.718	56.6003	190.869	28.11	280.985	112.32
Angpt2	494.747	112.72	555.419	112.57	845.782	410.826
Angpt4_predicted	15.8155	3.3511	24.4392	7.4187	14.2498	3.5828
Angptl2	999.112	138.483	1133.72	270.133	1217.51	186.846
Angptl3	11.745	2.9713	14.5215	13.6155	11.4257	2.2759
Angptl4	92.0856	21.6143	233.531	94.5198	209.2	107.516
Angptl6_predicted	85.4725	49.061	52.5181	14.1184	55.7187	6.9379
Ania4	384.147	128.073	423.455	64.7164	447.455	49.3581
Ank	22.7452	3.6525	19.4008	18.869	13.4023	5.8183
Ank	244.514	64.1934	237.309	7.1932	232.268	17.2854
Ank2	19.914	6.2128	21.822	6.7049	23.1168	7.8639
Ank2	22.7223	17.8623	NA	NA	8.635	3.5984
Ank2	131.67	52.8575	162.557	64.6319	139.381	12.0441
Ank3	325.971	614.167	33.5316	22.148	18.3304	3.3718
Ank3	55.529	23.4055	32.9786	8.1458	26.9566	7.5416
Ank3	121.098	45.0487	88.4674	21.5348	82.5753	21.4864
Ankfy1_predicted	28.2492	8.3144	34.9833	10.4737	33.7105	1.7305
Ankmy2_predicted	208.012	32.9993	195.72	18.7599	204.875	18.4623
Ankra2	510.416	77.008	425.78	81.0591	475.486	64.6303
Ankra2	196.925	47.8777	170.232	48.7701	194.18	26.9825
Ankrd1	70.7642	14.2139	44.1061	10.4718	46.3703	13.5047
Ankrd10	114.694	117.192	55.4689	11.7411	65.3069	9.7441
Ankrd11_predicted	332.988	11.4294	402.412	65.2468	369.088	43.9443
Ankrd12_predicted	45.7249	14.13	88.7154	5.3674	74.5579	9.6948
Ankrd13	28.3631	4.6876	22.5925	2.8037	29.3054	5.8366
Ankrd13	135.363	25.8888	144.433	26.091	167.775	11.3726
Ankrd13d_predicted	435.717	95.8277	347.279	6.701	369.059	64.0077
Ankrd15	1978.92	308.088	2459.32	205.427	2549.35	347.599
Ankrd16	67.8548	29.7421	62.7004	18.9716	59.7088	9.1195
Ankrd2_predicted	76.5152	72.8119	23.4681	15.9168	17.6644	5.3119
Ankrd22_predicted	16.0385	4.0364	13.2475	2.5379	16.6915	2.961
Ankrd23_predicted	37.2464	46.6497	9.5421	2.33	20.821	6.2528
Ankrd24_predicted	547.176	132.821	395.891	89.1494	458.738	39.3454
Ankrd26_predicted	9.61	7.2088	24.8008	21.7319	15.8234	8.6121
Ankrd26_predicted	5.35	3.0913	13.7234	3.149	5.781	2.9001
Ankrd27_predicted	127.161	28.7211	113.09	12.2458	123.465	20.8255
Ankrd27_predicted	35.4443	17.3501	27.3894	14.0881	43.422	8.3799
Ankrd32_predicted	122.931	36.6591	111.453	11.3171	135.544	16.4531
Ankrd32_predicted	88.4145	32.6469	83.972	12.7268	85.8151	19.2217
Ankrd32_predicted	74.2123	10.3487	66.8677	11.7526	84.8355	7.3752
Ankrd39_predicted	93.1042	30.7848	48.9734	29.0248	76.9063	8.9406
Ankrd42_predicted	428.114	26.4438	360.972	61.9388	287.268	18.8153
Ankrd45_predicted	1062.86	119.583	1364.14	182.901	1258	66.8183
Ankrd46	2424.4	104.714	2218.47	226.838	2046.4	41.7412
Ankrd47_predicted	123.995	36.5221	144.172	19.6554	131.656	20.3935
Ankrd49_predicted	152.067	33.9999	141.524	20.174	152.963	10.4019
Ankrd49_predicted	67.8753	18.712	69.6102	12.0432	83.6721	10.4424
Ankrd5_predicted	67.6548	34.2872	24.764	13.1167	35.3907	10.5846
Ankrd50_predicted	354.926	102.337	246.494	44.4016	282.222	26.1658
Ankrd50_predicted	114.721	31.1275	126.308	25.2754	136.197	14.5297
Ankrd52_predicted	21.3328	5.7748	22.3692	10.3539	12.629	7.0203
Ankrd9	130.258	27.4012	158.118	43.6714	165.526	26.8439
Anks1_predicted	119.403	138.663	57.0148	34.8479	39.3417	7.151
Anp32a	329.286	63.6214	284.529	42.0248	333.619	37.4112
Anp32b	355.698	44.6306	265.789	28.3599	253.638	15.8952
Anp32e	275.501	41.2918	277.355	34.5779	282.647	28.7304
Anpep	82.9532	12.8866	52.9331	25.0455	64.0673	23.2196
Anpep	169.818	22.3603	174.003	43.2172	153.608	8.3567
Antxr1	165.075	29.5867	100.891	35.7929	130.221	4.4543
Anubl1	95.5496	128.417	26.79	14.7336	20.7925	4.3799
Anubl1	22.507	12.8369	13.4129	3.0943	17.6724	2.0283
Anxa1	668.549	159.771	643.337	194.728	989.097	273.239
Anxa1	459.744	92.6219	418.45	93.9255	582.077	175.692
Anxa11	269.795	9.1977	307.223	60.221	264.155	18.2425
Anxa13_predicted	8.5674	3.7337	11.8667	9.4512	10.5982	6.7668
Anxa2	5417.72	920.454	5318.05	926.237	5445.91	728.988
Anxa3	100.421	43.3678	95.1358	13.4664	127.25	22.0838
Anxa3	1309.16	201.309	1095.68	192.574	1250.63	123.372
Anxa3	290.683	80.3866	269.409	33.1732	310.431	25.7517
Anxa4	625.171	85.5135	609.355	70.5102	654.535	28.9556
Anxa4	337.289	48.5308	332.501	37.8672	357.284	31.2913
Anxa5	419.628	101.809	439.908	29.7768	494.063	106.854
Anxa5	1093.14	108.74	1219.56	184.695	1342.65	267.286
Anxa6	518.802	69.3621	474.973	83.6548	445.399	43.0464
Anxa6	3630.25	286.615	3341.45	144.375	3376.38	247.326
Anxa7	1938.31	157.725	2035.37	114.644	1855.49	247.165
Anxa7	1132.16	80.1065	1188.62	94.6594	1067.03	136.618
Anxa8	NA	NA	13.1684	13.2846	3.4499	0.1062
Aoc2	10.1911	2.8849	15.1116	16.1169	7.981	4.1571
Aoc3	39.7741	5.2837	26.389	10.6303	26.3034	10.8
Aoc3	30.8589	16.3038	43.9279	36.0132	36.3895	7.8233
Aof1_predicted	4.8697	1.3527	NA	NA	NA	NA
Aox1	529.553	115.623	363.606	114.913	473.405	191.836
Aox2	26.9653	24.0837	12.142	3.5601	18.5859	8.5911
Aox3	44.6133	36.3779	26.8899	14.865	29.1157	10.1442
Ap1b1	778.863	89.2947	710.524	57.7913	759.688	102.924
Ap1g1	185.398	34.5048	177.188	18.1909	172.341	10.2236
Ap1g1	201.929	40.7786	202.62	19.1227	226.092	14.0388
Ap1gbp1	13.4882	3.4954	53.971	39.2101	20.8551	7.6134
Ap1gbp1	64.1885	23.0979	54.3727	17.6006	66.0665	8.9896
Ap1m1	227.416	5.9174	241.062	40.6795	198.056	22.1338
Ap1s1_predicted	191.036	44.252	208.984	26.9871	227.686	26.2122
Ap1s1_predicted	92.1105	22.2387	93.8846	37.6861	90.5872	19.1359
Ap1s2_predicted	127.413	47.9743	198.336	45.0086	259.11	42.8994
Ap2a1_predicted	41.6209	11.8611	27.0227	7.1081	42.5157	12.7704
Ap2a2	1174.98	97.1465	1685.84	321.801	1460.66	194.151
Ap2a2	383.073	61.2659	581.832	130.934	530.165	44.5626
Ap2b1	262.296	69.6788	244.543	35.593	211.385	13.2822
Ap2m1	15748	2592.45	14890.5	384.444	15554.8	1043.38
Ap2s1	160.353	59.8309	137.79	19.3744	148.584	5.4127
Ap3b1_predicted	543.351	74.7921	494.493	92.7009	422.21	67.1281
Ap3b1_predicted	1226.3	105.576	1271.9	152.029	1273.97	76.788
Ap3b2_predicted	26.0654	15.8277	79.4437	98.1998	21.1438	7.6446
Ap3d1	530.49	114.427	609.333	35.7557	622.644	39.0273
Ap3m1	310.224	57.1498	297.576	11.7647	376.889	24.6342
Ap3m1	596.567	63.7014	433.574	36.6575	489.066	46.2865
Ap3m2	383.83	47.6096	329.178	62.7384	297.64	42.9629
Ap3s1_predicted	257.378	21.6303	327.414	44.5471	308.402	25.6427
Ap3s1_predicted	768.801	108.653	964.846	88.3036	959.068	60.2814
Ap4b1_predicted	254.261	54.1496	291.06	27.4399	247.541	7.1123
Ap4m1	149.92	17.7779	152.499	27.7246	140.883	22.4183
Apaf1	70.5035	25.0105	73.8412	10.241	66.7879	6.7915
Apba1	11.1669	3.3523	17.0726	6.4575	21.406	6.2567
Apba2	34.3683	22.2962	34.0921	31.5379	30.7279	12.8487
Apba2bp_predicted	260.754	42.7387	157.715	40.6979	167.723	27.0535
Apba3	1098.99	46.6918	1181.36	107.001	1102.97	92.6321
Apbb1	7787.67	633.559	7036.45	606.352	6929.01	723.592
Apbb1ip	49.3786	27.9137	30.2353	11.8546	43.5895	14.1405
Apbb3	183.887	21.6013	146.643	36.4096	162.528	21.8653
Apc	80.1658	29.5462	73.505	10.475	79.4337	30.3971
Apc	71.6634	23.1698	77.3244	9.8919	68.8749	8.3036
Apc2_predicted	9.1819	4.0867	12.6333	2.4876	10.2717	2.7843
Apcs	9.122	2.5534	24.3056	5.7921	11.6627	2.5082
Apeg1	475.368	73.4709	347.648	161.543	328.666	78.8679
Apeg3	82.5188	22.5307	87.5914	22.1282	91.7299	14.7503
Apeh	6193.87	231.641	4979.19	664.147	5218.86	324.161
Apex1	5229.69	424.701	4178	344.539	4155.88	398.072
Apex2	50.2992	48.8104	13.699	5.2875	9.0468	5.0618
Apg3l	1693.51	190.572	2111.57	160.174	2117.33	142.209
Aph1a	147.924	48.9913	135.929	28.0054	137.512	3.8489
Aph1a	1364.42	748.397	927.881	90.5808	1011.43	111.407
Aph1b	1016.51	73.6216	855.576	101.316	809.459	42.5186
Api5_predicted	5440.2	257.615	5931.92	379.791	5983.1	544.892
Api5_predicted	497.333	33.3991	688.547	56.9419	638.604	92.6714
Apip_predicted	924.394	97.5545	675.521	54.9837	735.29	73.4372
Apln	283.075	112.073	399.661	160.33	294.029	36.4743
Apln	257.6	115.111	324.708	134.065	269.714	33.4627
Aplp2	5620.22	595.273	5981.17	305.478	5995.39	279.872
Aplp2	427.545	54.3151	489.606	50.8786	483.416	32.9986
Aplra1	8.4696	6.8861	8.2618	2.3675	9.281	2.2171
Apoa1	58.9024	52.2538	81.7933	42.0374	64.1389	24.2061
Apoa1bp_predicted	2259.65	129.731	2027.56	91.2116	2056.36	165.289
Apoa2	280.672	46.6933	361.44	56.7882	227.993	4.9605
Apoa4	19.5074	11.3164	14.8452	10.7527	18.1407	5.4451
Apoa5	45.8511	5.2667	57.6658	47.1075	35.5336	10.746
Apob	9.0013	4.4504	18.427	10.5316	14.9901	4.4493
Apobec1	256.037	47.1062	142.901	41.1613	170.108	43.995
Apobec2_predicted	508.096	859.23	50.1706	17.6886	78.264	36.5521
Apobec3	26.1604	8.8341	33.0423	11.5053	25.3402	4.2102
Apoc1	167.412	115.789	100.019	38.0384	93.3405	24.3965
Apoc2_predicted	33.2713	26.5394	22.0571	6.4787	20.4213	5.1061
Apoc3	37.528	14.7477	16.9419	6.0026	13.1602	8.2917
Apoc3	9.9933	5.3956	14.66	10.4653	9.6683	2.3786
Apoc4	NA	NA	9.3366	7.4147	10.9903	4.2887
Apod	720.056	455.575	359.214	117.902	648.972	613.687
Apoe	22644.8	7958.4	14492.3	2475.91	22951.7	9985.88
Apoh	19.4426	22.857	6.7704	1.538	9.297	3.9868
Apol2_predicted	15.311	8.8528	14.2087	8.4882	19.7374	12.0676
Apol3	404.432	101.032	257.553	75.0597	271.792	26.3169
Apol3	79.0226	35.2525	47.0554	16.835	59.3536	9.0498
Apom	27.3261	29.6857	18.3059	7.3062	16.5278	5.9164
Apom	130.276	41.2897	198.788	28.0986	197.28	19.3366
App	1858.38	73.2899	1945.04	97.0846	2077.84	93.5551
Appbp1	1926.33	191.081	1561.14	234.772	1158.1	374.637
Appbp2	13.838	4.137	24.9521	29.1745	13.0338	1.4925
Appbp2	386.94	79.7811	418.135	15.1968	438.628	21.5008
Appbp2	75.5144	27.8846	91.3687	7.8513	123.713	11.5643
Aprt_predicted	2284.72	198.763	2244.15	191.982	2433.59	118.535
Aps	345.634	41.807	424.628	38.6996	419.598	39.239
Aptx	51.9661	18.002	38.3554	13.5999	58.7698	25.7962
Apxl	36.9038	27.6534	14.2441	10.776	21.3961	9.213
Aqp1	8576.57	513.272	9577.19	743.288	8858.13	766.955
Aqp11	81.2024	27.0168	70.7933	7.5524	76.9189	4.4133
Aqp2	289.089	80.2426	271.5	30.8085	222.979	28.2332
Aqp3	13.8157	4.1885	26.0648	14.454	17.3303	8.0157
Aqp4	35.7347	24.6027	18.4456	3.1425	23.5561	8.0363
Aqp5	15.9645	6.9772	107.307	181.186	9.5272	2.8471
Aqp6	28.1984	29.3474	26.1379	23.5552	10.7017	1.0713
Aqp7	6.9786	4.8907	NA	NA	11.0117	1.2034
Aqp8	7.7145	4.3398	10.7023	8.0871	NA	NA
Aqp9	62.0397	34.1017	87.0564	32.8762	60.5328	19.1619
Ar	20.6392	13.2437	22.0657	16.6015	10.9911	0.8805
Araf	456.772	101.096	422.614	100.381	547.738	52.1843
Araf	447.477	41.6206	361.042	76.4002	330.468	35.0621
Arbp	927.228	115.51	1125.67	63.9635	1129.13	69.3552
Arc	34.8292	17.5295	323.551	488.753	87.0597	33.9518
Arcn1	225.223	9.1639	222.014	4.8743	230.647	15.7739
Arcn1	900.601	144.931	979.7	70.0181	874.322	80.5575
Arcn1	325.21	22.8243	450.544	26.2156	452.954	48.0602
Ard1_predicted	466.657	67.085	372.242	53.885	395.087	40.7686
Areg	17.3739	7.676	25.5012	11.7077	23.8183	15.9903
Arf1	16667.7	1204.7	15753.4	692.864	14947	1816.41
Arf1	2241.77	102.689	2528.31	130.563	2498.91	235.391
Arf2	177.118	42.1556	139.617	24.8346	170.397	30.893
Arf3	82.9255	6.0558	77.0267	12.0071	78.9169	5.0417
Arf3	6946.16	1056.06	6085.74	835.244	6024.74	403.906
Arf4	2747.39	240.124	2788.48	140.144	2942.21	206.767
Arf4	8946.13	510.271	9154.06	250.926	9270.07	175.415
Arf4l_predicted	71.1552	107.196	18.7106	10.2025	21.2231	4.8485
Arf5	23003.6	1301.16	19820.9	1187.69	21015.7	1528.54
Arf6	367.73	36.0576	405.228	54.6392	410.024	39.8493
Arfgap1	1014.63	145.997	1147.9	224.373	1119.7	103.947
Arfgap1	245.636	47.9365	350.521	81.0112	292.387	18.2899
Arfgef1_predicted	86.864	17.8433	82.7237	23.6357	87.665	12.8137
Arfgef2	257.95	61.2439	154.388	21.483	169.485	10.6895
Arfgef2	2156.86	111.576	1625.02	245.905	1869.22	260.789
Arfip1	103.2	40.5208	107.304	14.42	114.591	10.2038
Arfip2	79.2101	25.4223	96.7249	14.954	103.414	19.0614
Arfrp1	459.747	79.5182	469.742	68.6067	437.745	42.1552
Arg1	88.3733	36.3418	80.4245	30.7581	99.1628	46.7753
Arg2	66.9555	21.7478	428.412	217.235	535.091	444.13
Argbp2	310.641	38.8294	295.12	38.534	382.084	57.4005
Argbp2	25.2033	8.3737	30.3953	6.722	47.0877	14.3948
Arhgap1_predicted	106.862	25.7381	123.02	17.4247	111.894	8.3434
Arhgap1_predicted	2500.95	229.759	2511.8	293.578	2416.87	139.756
Arhgap12_predicted	49.1131	24.8592	56.3525	4.6328	71.5344	6.1521
Arhgap17	822.309	183.659	1020.78	144.034	892.211	114.388
Arhgap18_predicted	1016.63	78.4906	800.206	101.29	723.74	118.888
Arhgap20	11.0375	7.6756	5.9936	1.1154	29.8676	44.0803
Arhgap20	46.152	20.392	28.2474	15.7362	33.35	7.258
Arhgap21_predicted	398.6	36.1731	483.221	24.1947	463.493	59.5828
Arhgap22_predicted	909.216	133.132	644.586	185.121	714.688	130.487
Arhgap23_predicted	26.7367	13.3067	29.8355	9.236	29.7599	7.1499
Arhgap24	1379.13	68.4774	1002.99	117.805	1205.01	127.197
Arhgap26_predicted	20.9707	5.7784	14.7314	8.4164	28.8434	15.1191
Arhgap27	21.2903	16.5447	10.4614	4.7237	8.3252	4.6553
Arhgap29	74.9302	86.2168	56.5782	34.1347	40.3737	11.8696
Arhgap4	61.7128	11.2619	64.3607	7.104	70.1353	14.3589
Arhgap4	5.2446	0.8574	31.0639	49.7872	8.4219	2.2068
Arhgap5	94.7733	61.1325	134.145	12.5334	133.043	6.9511
Arhgap5	453.144	141.351	588.523	64.3981	533.923	17.9184
Arhgap8	152.49	12.2383	181.03	21.0625	182.353	26.7976
Arhgap8_predicted	17.2603	9.2235	7.8027	3.3287	15.8561	6.5385
Arhgap9_predicted	73.1118	23.9261	55.0217	17.5655	70.1525	17.0302
Arhgap9_predicted	173.8	40.0324	135.788	14.8194	161.67	39.812
Arhgdia	132.875	67.1303	77.9514	7.605	87.0257	10.5031
Arhgdia	2917.99	222.062	2989.75	148.768	2888.42	158.147
Arhgdib	1046.72	106.704	813.702	123.599	983.181	145.555
Arhgdig_predicted	48.5879	28.8439	44.7125	25.5382	48.1794	12.1205
Arhgef1	423.097	28.4353	500.096	55.3315	499.18	26.6233
Arhgef1	103.265	32.5883	126.611	7.8861	137.083	16.2831
Arhgef11	231.669	14.23	261.241	48.3869	235.023	17.1929
Arhgef12	386.914	82.4931	459.925	82.6168	523.521	38.9481
Arhgef15_predicted	43.0695	26.5468	30.4543	7.4425	29.0813	9.7746
Arhgef15_predicted	258.394	41.7786	260.585	50.7413	249.212	29.5782
Arhgef17_predicted	72.945	16.9372	89.3443	15.7307	84.6486	14.4696
Arhgef18_predicted	87.3177	21.4634	73.5031	14.2091	80.71	4.7626
Arhgef18_predicted	867.645	131.619	548.922	142.538	634.904	124.477
Arhgef19_predicted	503.884	80.8852	378.847	104.877	446.002	147.223
Arhgef2	191.056	26.0617	169.774	23.7882	191.132	60.9678
Arhgef3_predicted	117.819	26.9166	120.763	44.6885	95.7714	18.2533
Arhgef3_predicted	4562.66	983.444	4774.19	469.51	5076.15	875.672
Arhgef3_predicted	278.802	40.5582	314.062	51.7842	286.096	45.1695
Arhgef5	301.564	41.2047	545.565	154.17	498.013	64.9199
Arhgef5	26.1678	4.2703	44.0087	27.5362	28.7084	4.8005
arhgef6	346.378	662.768	18.3432	11.8557	12.8368	4.5546
arhgef6	13.0976	13.1346	20.8959	23.8	6.1179	0.0386
Arhgef7	44.7423	16.2635	46.3584	3.9522	48.3262	15.4808
Arhgef9	202.771	57.9059	199.501	21.6516	198.488	13.083
Arid1a_predicted	39.4636	15.3999	38.6942	6.9565	47.8624	18.6683
Arid1a_predicted	352.701	89.1816	416.123	70.7899	383.403	64.3226
Arid1b	197.374	55.3327	196.012	20.5792	236.525	8.0551
Arid2_predicted	244.254	15.1235	245.162	18.4717	213.1	25.275
Arid2_predicted	815.039	80.9127	937.331	67.5238	828.068	91.0274
Arid3b_predicted	11.7932	0.4688	11.3309	3.2852	9.3232	5.3325
Arid3b_predicted	32.1624	14.0458	17.766	7.4815	10.6563	3.7951
Arid4a_predicted	45.616	18.2516	46.4286	18.7574	60.8985	18.9593
Arid4b	553.816	68.0255	629.234	15.6929	623.929	72.2222
Arid5a	65.8193	12.5552	197.348	27.9454	195.6	92.5608
Arid5b_predicted	242.547	52.823	398.83	78.0156	359.53	79.879
Arih1	70.0363	27.3369	124.888	29.9349	137.205	24.0589
Arih2_predicted	109.267	31.6593	122.304	17.16	143.052	24.275
Arih2_predicted	174.957	48.9096	190.394	16.4946	214.571	37.9198
Arl1	904.858	102.781	993.894	87.5239	978.261	128
Arl1	2187.99	124.931	2451.88	181.517	2227.2	122.36
Arl10	11.0848	5.1978	9.0415	3.9231	14.0106	11.2869
Arl11	23.1629	12.5985	15.8002	5.7483	17.1091	11.3463
Arl11	21.3887	12.9707	8.2417	3.9216	13.2697	6.0419
Arl12_predicted	16.9076	7.2944	31.0275	10.2982	25.6422	9.0054
Arl2	1020.72	133.78	670.247	144.768	718.895	46.4036
Arl2bp	2006.97	201.735	2249.88	138.075	2069.75	235.094
Arl3	14336	393.138	13284.9	900.683	13399.7	633.035
Arl4a	5492.42	519.111	5717.8	1157.14	6219.72	1153.6
Arl5a	159.032	60.2485	168.828	14.139	174.033	14.5022
Arl5b	19.3546	11.4352	11.847	5.4797	18.0954	4.8953
Arl6_predicted	1014.94	73.2835	758.237	116.564	755.943	37.8053
Arl6_predicted	2136.86	213.687	1517.18	335.74	1464.77	105.081
Arl6_predicted	565.223	81.4411	412.92	87.9645	438.501	40.1149
Arl6ip1	740.941	126.761	791.056	94.7333	809.2	134.706
Arl6ip2	218.054	18.1752	210.929	22.4168	211.422	16.6395
Arl6ip4	5367.85	335.507	4919.88	450.011	5101.02	441.879
Arl6ip5	484.923	85.9306	679.29	56.6005	603.21	57.1989
Arl9	86.3552	151.434	19.0011	17.3567	11.4896	4.6499
Armc1_predicted	301.975	55.1233	303.232	10.0782	315.117	19.7853
Armc1_predicted	67.349	29.823	80.1235	20.3073	74.6988	17.1434
Armc4_predicted	222.993	52.683	141.674	55.982	142.471	51.4856
Armc5	851.235	8.6895	777.62	61.798	801.131	52.4575
Armc6_predicted	127.365	29.7199	157.196	22.8267	137.527	13.2604
Armc8_predicted	352.366	57.5821	283.722	60.2016	283.814	26.1139
Armc8_predicted	65.9901	25.0018	103.278	12.5649	90.5703	12.3289
Armc8_predicted	127.233	37.6766	136.716	17.6736	102.959	8.2645
Armc9_predicted	285.871	38.1148	298.336	18.8282	286.452	37.4454
Armc9_predicted	831.938	14.9368	703.616	54.1987	715.362	90.0671
Armcx2	2142.53	125.575	1938.29	80.6364	1992.57	152.568
Armcx2	612.985	74.9796	587.125	51.0622	621.808	73.6505
Armcx6	19.4751	4.7942	19.6576	10.4945	15.161	4.9702
Armcx6	28.7291	9.4193	22.4375	9.4535	24.2691	9.3836
Armet_predicted	5414.57	213.899	13403.8	5494.15	14290.5	3059.23
Armet_predicted	4279.74	364.472	11405.8	5496.73	12141.2	2294.72
Armetl1_predicted	8.1047	3.6154	9.4701	4.6237	12.7546	8.1886
Arnt	21.5321	9.7791	29.6266	24.2333	20.899	5.5253
Arnt2	86.2568	98.8545	29.8221	13.514	42.6003	14.9648
Arntl	173.48	66.2708	271.041	66.5132	265.824	93.1196
Arntl2	7.6896	0.2311	12.5736	10.226	13.665	7.1776
Arntl2	27.885	9.935	36.0488	18.3082	24.0728	5.8713
Arpc1a	2219.23	146.855	2356.49	103.959	2304.97	78.8816
Arpc1b	777.766	398.615	1206.93	157.667	1204.18	55.8796
Arpc2_predicted	1729.73	163.352	1733.61	42.7089	1738.42	148.345
Arpc3_predicted	12922.3	1231.68	11894.9	1024.98	12265.9	638.074
Arpc4_predicted	196.131	53.6355	230.716	18.8973	209.264	28.5569
Arpc5	6338.36	829.761	7699.78	1133.92	7570.18	894.278
Arpc5	394.947	72.1058	504.526	84.2813	518.746	41.2813
Arpc5l	6997.76	173.774	6910.81	224.247	6964.02	230.601
Arpc5l	6693.71	288.293	7190.45	520.178	6321.9	396.022
Arpp19	280.591	43.111	360.004	62.9322	310.962	39.0435
Arpp19	1837.68	169.013	1852.03	159.676	1780.01	107.593
Arr3	16.3069	8.6483	28.1087	9.6323	14.7211	5.1758
Arr3	125.215	44.6614	528.235	287.56	160.462	52.9006
Arrb1	42.2101	14.339	53.057	23.8456	42.5358	4.9422
Arrb2	48.4199	16.6091	50.9506	24.8744	51.3382	7.1533
Arrdc1	560.57	49.6813	595.375	65.4376	538.797	44.1878
Arrdc2	13.7063	4.22	10.7493	0.7284	17.0582	7.9661
Arrdc3	16.5574	9.4283	44.5804	23.3746	51.4644	12.2821
Arrdc4	11.5729	4.5771	20.1281	10.5432	12.5393	3.579
Arsa	505.624	44.3031	575.563	35.7231	559.537	35.4037
Arsa	475.659	46.6628	491.552	57.9964	544.665	36.4241
Arsb	79.2452	36.8863	78.7398	10.8316	108.393	11.0688
Arse	84.5696	81.1828	53.6971	42.4623	55.6286	8.1204
Arsg	2191.13	357.42	1619.93	169.556	1558.68	110.861
Arsj	24.9783	0.9115	23.9588	9.6211	21.6546	1.5595
Arsk	31.9592	11.55	47.9001	34.6212	34.0211	9.246
Arsk	44.608	15.7614	57.3802	5.3478	56.4603	13.6465
Art1_predicted	82.9862	85.3255	58.2154	10.9983	41.8517	4.6916
Art2b	9.4562	9.3072	9.1256	4.7251	10.2199	5.481
Art2b	15.4091	11.0922	10.8129	3.9707	13.3345	12.891
Art3	123.941	61.4139	56.6349	17.8076	77.5512	14.512
Art4_predicted	18.8162	8.6699	13.6989	1.9081	18.5595	6.3779
Art5	13.6264	13.127	12.4791	9.2731	14.1813	8.3964
Artn	104.683	14.0139	129.732	21.0948	129.802	4.9462
Artn	15.8327	3.8768	20.0131	8.3721	18.8465	2.0444
Arts1	5361.16	277.503	5343.5	158.888	5159.49	266.548
Arv1_predicted	3075.63	218.122	3228.68	63.0532	3196.24	422.807
As3mt	240.28	41.6383	145.314	27.3383	169.142	20.0362
As3mt	10.3841	8.5096	13.1862	6.3465	7.5998	3.7232
Asah1	1273.83	105.322	1209.12	66.1914	1185.8	101.97
Asah1	678.351	59.6814	718.997	57.9294	725.736	54.9173
Asah2	86.3173	26.7903	97.0726	13.2459	103.724	6.7091
Asah3l_predicted	34.9996	22.2401	83.8219	63.7881	74.8201	20.2393
Asahl_predicted	113.41	38.3279	73.991	18.1496	79.1793	5.6775
Asam	81.5432	20.1237	66.0512	19.7252	77.974	23.6779
Asam	112.303	46.6561	106.717	37.0952	131.161	44.5995
Asb-4	27.9866	29.6975	19.2846	4.6349	7.5896	0.0638
Asb1_predicted	95.8301	23.8713	91.9246	6.6957	99.9114	8.5691
Asb11_predicted	13.7445	6.0303	7.5695	2.0594	23.233	4.4411
Asb12	36.1059	46.0769	7.0778	1.5426	9.0058	4.4107
Asb13_predicted	184.03	39.1875	163.905	23.7103	161.632	27.9584
Asb15	11.01	4.8129	14.5395	4.8418	10.17	2.9837
Asb16	18.7507	8.3562	19.2433	5.6958	31.5853	9.2697
Asb18_predicted	16.4637	5.1565	149.905	170.032	16.8158	3.9012
Asb2	570.14	602.997	108.064	26.3711	225.286	118.544
Asb6	1658.88	116.583	1926.22	128.61	1919.45	70.5153
Asb6	323.153	22.3483	379.553	51.1702	355.163	12.4948
Asb7_predicted	20.8993	4.6106	18.8453	4.9873	18.9333	5.9874
Asb8_predicted	121.013	14.552	105.878	22.7937	120.2	20.5884
Asb9_predicted	17.2172	17.4878	12.0244	5.3757	32.0207	42.6445
Ascc1	40.795	9.4822	27.0331	9.325	42.3974	20.3664
Ascc3_predicted	452.257	55.9528	528.756	54.9678	479.644	30.4274
Ascc3_predicted	55.7518	12.572	72.218	17.1871	84.1447	14.9441
Ascc3_predicted	738.101	150.804	833.909	49.8781	769.036	78.1518
Ascc3l1	6211.96	341.364	6783.45	846.191	5729.09	429.17
Ascl1	24.9898	9.2907	22.2733	10.2248	20.6328	5.279
Ascl2	253.586	58.2982	206.21	20.3787	218.934	20.2174
Ascl3	14.4452	6.0142	29.4138	16.0289	37.9611	13.6904
Ascl4_predicted	15.542	9.3565	34.7745	13.0966	17.0995	0.8837
Asf1a_predicted	611.275	92.5904	534.447	53.6753	609.95	46.8685
Asf1a_predicted	72.2983	8.584	49.6001	11.2035	76.2862	5.3573
Asf1a_predicted	948.554	77.1296	809.941	40.79	865.527	55.8358
Asf1b_predicted	35.4707	17.3019	27.9667	12.7029	45.0671	15.7102
Asgr1	106.527	55.8009	49.2968	24.4203	163.717	120.335
Asgr2	23.4893	14.2066	5.4464	0.8025	33.9748	39.4772
Ash1l_predicted	80.5841	14.4519	99.0894	18.5812	85.5748	16.0288
Ash2l_predicted	266.412	33.3736	224.278	32.3282	225.082	39.4715
Asl	162.583	39.5933	163.323	31.2399	159.466	10.0315
Asmt	31.4295	11.3871	28.1866	11.5942	28.5043	6.169
Asmtl_predicted	2084.78	258.188	2103.07	138.012	2116.38	85.1344
Asna1	314.936	27.0244	178.388	169.495	321.736	25.5098
Asns	1295.15	135.005	1575.78	172.4	1330.44	285.832
Aspa	168.474	28.2799	110.328	23.0474	154.418	51.0506
Asph_predicted	18.1868	7.7258	46.2851	51.3959	22.1836	13.2557
Asph_predicted	6.9998	3.9241	20.5329	13.1959	12.5928	3.4661
Asphd2	28.3227	16.5526	49.5635	28.6982	41.2307	15.9005
Aspm_predicted	110.264	29.5164	97.4155	8.6139	113.557	22.5543
Asrgl1	655.284	90.6553	610.916	47.7468	631.579	35.1853
Ass	59.0586	11.8348	36.8357	25.0038	46.9602	22.8492
Aste1	49.8766	23.53	84.4421	31.7038	51.4732	4.3878
Aste1	48.0191	16.4547	68.1371	21.401	53.8771	11.9341
Astn1	NA	NA	13.0105	7.8422	NA	NA
Astn1	83.274	127.343	17.3635	6.9358	11.9287	1.5421
Astn1	18.3969	9.6093	11.398	2.6232	15.3719	3.9348
Asxl2_predicted	33.5886	7.754	37.49	17.0913	41.9641	6.1791
Asz1	7.7623	4.1363	14.058	1.5214	6.263	3.8722
Atad1	508.322	523.466	203.058	17.1846	246.663	17.5655
Atad1	869.141	91.9435	762.291	39.2455	742.106	37.157
Atad2_predicted	13.4101	3.4123	25.889	13.2213	14.9167	5.7141
Atad3a	968.471	82.1056	1110.85	232.852	1286.58	61.7568
Atcay_predicted	75.8703	48.4877	67.8267	44.3978	58.4026	15.6351
Ate1_predicted	440	98.9468	421.072	31.3246	422.115	36.951
Ate1_predicted	34.4317	10.3729	39.9685	22.5687	28.4995	4.8959
Atf1	150.225	8.4539	186.725	26.2	181.195	31.4227
Atf1	196.425	17.3987	234.034	31.5806	248.157	37.9603
Atf2	38.5535	20.4962	48.1936	13.6437	56.139	7.2154
Atf3	104.078	24.2186	799.921	424.524	1369.64	992.974
Atf4	8652.04	470.394	10648.7	1094.15	11473.2	1223.2
Atf5	11325.4	798.99	13735.6	1651.03	13998.6	1642.06
Atf6_predicted	677.878	171.736	735.611	120.331	677.302	96.1513
Atf7_predicted	191.168	46.0511	173.496	55.1827	188.403	15.8613
Atf7ip_predicted	972.845	216.139	924.646	91.8089	821.917	88.2869
Atg12	214.935	22.1259	233.05	22.1591	228.6	21.8963
Atg12	173.383	55.1613	212.172	29.177	246.971	11.6897
Atg16l1_predicted	5416.58	322.348	11026.9	4035.85	11351.8	2719.58
Atg4b	294.066	54.3782	398.678	31.8805	364.879	31.1487
Atg4b	190.615	32.4165	228.355	15.6989	217.241	18.2024
Atg7	693.089	77.4553	493	54.0519	509.174	32.9747
Atic	860.406	69.6842	1067.96	169.554	1067.47	181.357
Atm	19.3037	10.0197	8.5395	4.24	12.7527	5.6543
Atm	36.6708	16.8179	31.0277	3.6591	32.8161	5.3409
Atn1	75.5147	29.1397	119.097	19.2603	126.085	19.3315
Atoh7_predicted	13.5722	6.0129	18.1532	5.7903	19.9497	3.8983
Atox1	5019.3	435.484	4921.82	173.656	5172.6	77.9062
Atp10a	8.1241	3.3572	8.43	4.1496	15.2277	11.33
Atp11a_predicted	457.65	86.6302	460.921	40.3848	497.916	42.9283
Atp11c_predicted	8568.99	769.572	7017.93	1174.19	7000.99	508.212
Atp12a	52.9846	9.962	28.6775	18.9244	26.6476	8.6403
Atp13a1_predicted	33.0237	6.2054	28.8518	12.0036	30.5142	7.3375
Atp13a1_predicted	155.272	25.1606	207.282	16.4457	187.592	21.7235
Atp13a2_predicted	336.906	17.5838	412.025	19.4281	333.68	16.4676
Atp1a1	921.267	95.2948	1029.47	18.355	1001.67	166.171
Atp1a2	66.6448	106.147	10.632	3.8789	13.7796	4.2044
Atp1a2	1013.06	594.031	444.079	295.759	972.567	821.426
Atp1a3	35.9583	33.4952	14.093	5.3388	17.8419	7.8041
Atp1a4	8.4454	3.454	8.8625	4.5822	17.5064	11.6154
Atp1b1	32005.7	880.478	32171.3	2327.17	30194.1	2477.94
Atp1b2	217.962	22.4209	234.234	28.317	223.305	24.3697
Atp1b2	144.502	33.8783	172.725	24.0933	172.454	12.6741
Atp1b2	7713.78	697.477	8340.05	841.452	8655.42	1158.61
Atp1b3	11938.6	7906.43	16148.5	1013.97	14492	995.851
Atp1b4	18.9054	18.056	9.1769	8.5248	9.6123	7.4257
Atp2a1	370.332	647.897	51.968	36.8	46.2953	15.478
Atp2a2	7866.19	260.859	11983	3657.95	10612.1	1075.8
Atp2a3	15.6392	5.5323	9.3001	2.6359	NA	NA
Atp2a3	12.1021	5.074	10.8627	3.7395	10.0536	2.4457
Atp2a3	73.5326	32.3194	66.6723	23.1315	68.5928	12.3994
Atp2b1	582.5	132.896	769.489	65.1982	837.142	17.312
Atp2b1	976.354	86.5747	1267.38	129.881	1144.06	37.5707
Atp2b2	1552.55	154.153	1631.33	406.954	1669.8	236.654
Atp2b2	6780	505.151	6341.22	1801.45	7105.97	968.097
Atp2b3	31152	1648.13	28210.7	2919.52	30775.6	3085.74
Atp2b3	1767.29	70.5313	1450.6	249.602	1636.16	149.966
Atp2b4	11.2698	2.4667	33.7016	18.2064	30.954	12.5402
Atp2c1	1892.36	141.658	1943.79	149.448	2070.38	197.24
Atp2c1	1107.02	161.134	1057.87	139.279	1097.39	84.8951
Atp2c2	18.1449	7.8158	12.2191	2.8966	16.8975	8.7155
Atp4a	1249.82	162.842	551.284	235.839	509.008	118.469
Atp4a	1158.58	1982.45	6.3322	4.5164	32.1727	31.9692
Atp4b	18.1346	7.2239	44.3293	52.5355	8.7687	4.131
Atp5a1	9822.68	1022.81	8713.74	659.305	8720.06	1297.36
Atp5b	9963.92	1366.34	9261.78	589.085	8723.37	1025.53
Atp5c1	8186.88	838.132	6343.85	1051.46	5981.99	148.851
Atp5d	10989.3	1371.78	11044.8	243.097	11408.9	660.479
Atp5e	50448.8	4246.08	49407.7	6649.4	50914.1	6500.07
Atp5f1	44731.8	5721.97	40158.9	2661.73	38771.2	1690.79
Atp5g1	32452.3	1654.33	32220.3	1533.06	34707.5	1146.08
Atp5g2	38693.7	1961.23	39201.8	834.863	39971.8	1265.12
Atp5g2	7896.91	530.631	7763.78	542.694	7930.69	451.914
Atp5g3	4774.25	264.58	4433.03	100.221	4271.57	19.0437
Atp5g3	18868.1	963.853	16691.4	984.755	17356.6	530.378
Atp5h	12710.1	1140.17	12966.3	514.552	12629.1	683.261
Atp5i	55897.5	2280.84	55661.5	1209.42	54240.7	1169.21
Atp5j	26746.3	1075.1	25467.7	1195.66	25311.1	1614.69
Atp5o	47013.8	8165.88	38983	2506.48	38031.5	1222.1
Atp5s	407.314	24.0333	310.737	43.5511	302.544	36.1182
Atp6ap1	17600	1747.99	17410	313.377	19159.9	1212.31
Atp6ap2	99.5962	56.9227	98.9112	35.0008	51.2164	24.4339
Atp6ap2	2858.3	412.072	3552.2	333.955	3156.69	315.327
Atp6ap2	1761.5	151.497	2262.51	87.7206	2093.42	259.548
Atp6v0a1	196.98	120.357	134.779	39.0956	116.657	16.047
Atp6v0a1	189.36	8.5881	233.814	49.8922	186.379	17.0285
Atp6v0a2_predicted	26.8497	7.8765	22.623	9.2073	29.1142	8.0145
Atp6v0a2_predicted	120.288	35.9665	154.537	38.5331	133.046	26.2464
Atp6v0a4_predicted	20.6534	11.2232	35.8323	22.5826	17.0981	2.7007
Atp6v0b_predicted	4198.71	309.123	4948.54	445.201	4269.26	177.044
Atp6v0c	3643.95	165.566	4222.07	376.587	3975.59	336.179
Atp6v0d1	2454.96	214.153	2586.81	78.4867	2377.96	116.152
Atp6v0d2	29.8039	10.6672	39.2592	28.6273	54.9407	45.8743
Atp6v0e1	10891.3	7283.91	14849.4	916.536	14618.4	325.873
Atp6v0e2	511.625	56.8594	603.812	37.4471	505.508	37.1322
Atp6v1b1_predicted	73.1649	112.358	14.915	14.3734	12.9897	9.3421
Atp6v1b2	697.631	98.3928	730.771	29.2958	731.655	193.851
Atp6v1b2	3822.94	485.832	4316.27	206.533	4078.27	743.007
Atp6v1c1	596.096	652.612	85.7353	89.5993	407.352	695.381
Atp6v1c2	237.238	39.6278	138.177	49.2838	116.935	26.8475
Atp6v1d	1651.98	199.287	1414.76	240.346	1426.59	63.7705
Atp6v1e1	634.277	125.623	731.037	82.0388	704.918	74.0664
Atp6v1e2_predicted	10.5241	6.1248	27.8325	24.6621	20.7694	11.6314
Atp6v1f	5802.23	283.22	5822.52	256.089	5796.29	158.002
Atp6v1g1_predicted	12688	1309.14	12106.3	191.349	13195.3	567.22
Atp6v1g2	30.6203	12.6481	32.3626	14.6531	27.0702	7.496
Atp6v1g2	60.8365	44.5553	81.0996	57.5733	57.4774	24.8398
Atp6v1g3_predicted	39.1385	34.6441	9.4535	5.2864	13.3552	7.2651
Atp6v1h	125.425	42.6149	97.0098	16.4041	83.9192	15.6055
Atp7a	266.182	59.4627	254.849	82.4719	174.478	12.8684
Atp7b	48.819	52.9377	57.986	64.3679	26.9795	8.8331
Atp8a1_predicted	34.1549	12.9454	53.2088	28.6488	35.2441	6.9199
Atp8a1_predicted	20.0631	7.361	32.3257	28.5822	23.3656	11.9295
Atp8a1_predicted	32.2144	17.0341	30.3075	13.9217	35.5952	15.676
Atp8b1_predicted	40.259	22.6871	127.192	46.1847	136.3	41.3109
Atp8b1_predicted	21.055	26.0875	10.8212	1.3004	8.102	2.0491
Atp8b2	112.285	34.7889	101.462	14.6908	109.276	18.6377
Atp8b2	810.239	33.728	554.364	113.991	544.858	83.0346
Atp8b3_predicted	NA	NA	7.4558	2.6584	NA	NA
Atp8b4	100.316	167.13	11.06	6.3868	9.0714	2.2789
Atpaf1_predicted	96.8753	21.9948	81.025	12.1459	98.8343	5.5061
Atpaf2_predicted	417.228	56.5056	325.928	43.9774	310.694	9.6827
Atpbd1b_predicted	718.427	79.0719	769.85	53.0098	767.236	33.3464
Atpbd1c	444.295	73.0486	400.906	44.9657	427.32	13.6222
Atpbd3_predicted	110.492	155.312	39.6945	21.5725	32.3161	5.8762
Atpif1	7443.77	989.821	7854.34	407.334	8091.42	204.901
Atrn	245.875	44.6261	290.375	24.5219	284.185	35.1282
Atrn	2447.72	274.811	2452.98	121.12	2795.73	243.245
Atrx	111.649	38.5884	138.36	20.569	125.84	14.0318
Atrx	802.332	149.502	925.407	25.0779	797.292	49.4276
Atxn1	50.819	13.848	52.4777	11.0581	61.6296	19.3066
Atxn10	12121.4	861.865	10200.7	1298.03	9958.53	584.219
Atxn2_predicted	37.599	16.2348	45.3435	25.66	45.33	3.789
Atxn2_predicted	2374.38	81.5554	2525.91	259.677	2368.31	281.044
Atxn2l_predicted	271.346	29.249	386.988	43.6638	371.503	31.4304
Atxn2l_predicted	28.7937	8.4734	71.1094	73.3822	40.9664	11.0366
Atxn3	15.4605	4.8049	16.5907	11.3895	24.5887	18.3222
Auh_predicted	998.662	106.034	851.631	70.3164	820.016	43.4039
Aurkaip1	6026.5	306.199	5562.27	513.649	5237.41	392.91
Aurkb	23.2536	14.2542	20.8449	4.9464	11.5085	2.9395
Aurkc_predicted	1965.85	56.8594	1595.24	69.4998	1569.79	248.269
Auts2_predicted	21.4748	16.4827	14.2634	8.8457	8.8081	3.5634
Aven_predicted	363.57	46.6339	503.243	89.8039	465.803	49.2629
Aven_predicted	354.564	34.4408	480.708	45.218	453.103	26.101
Avil	34.0282	4.8639	53.4179	18.6036	64.1367	32.5997
Avp	33.0325	2.5701	53.2729	14.0007	47.3909	9.6275
Avpi1	2663.25	173.262	1770.98	460.433	1692.36	225.259
Avpr1a	104.341	18.4262	50.3504	22.6339	77.4558	27.2093
Avpr1b	12.9859	6.1957	9.3499	0.4824	10.5759	8.7853
Avpr2	35.5834	2.6307	44.38	10.3469	31.3685	16.9427
Axin1	1998.21	230.904	2143.51	231.166	2164.54	248.691
Axin2	77.9896	29.5695	69.0106	17.7104	93.391	12.4478
Axl	28.1179	13.6244	17.5893	4.5007	23.0595	2.7798
Axl	83.6282	13.3972	54.0537	30.3983	72.3657	7.8766
Axud1_predicted	101.716	112.976	44.4362	19.8811	49.6676	20.3551
Aytl2_predicted	12.1759	1.6083	10.3574	1.8195	12.5795	6.2237
Aytl2_predicted	24.9732	6.1764	22.3861	8.1042	23.2005	11.5034
Azgp1	14.9867	3.6411	30.8073	16.0686	13.5896	8.8911
Azi1_predicted	918.556	85.1036	623.525	81.4411	673.8	78.6223
Azi2	2762.58	240.528	4383.23	733.13	5043.02	666.039
Azi2	523.424	66.4911	788.317	112.338	853.212	108.784
Azi2	539.199	58.7552	973.546	190.198	1097.43	160.818
Azin1	1712.74	246.473	1571.61	147.429	1735.84	148.004
Azin1	520.182	84.3862	618.832	69.6394	586.64	24.371
B2m	17309.6	2252.5	20551.2	1203.4	19318.4	1053.26
B3galt1_predicted	7.3202	4.0587	10.0731	7.9241	14.169	11.6788
B3galt3	167.102	37.1683	123.903	38.0679	127.294	34.7964
B3galt3	236.082	72.365	251.358	40.771	273.904	58.6881
B3galt4	211.288	27.487	113.539	30.6154	124.451	33.7775
B3galt5_predicted	8.1736	0.6583	16.4202	9.3623	8.2708	3.7108
B3galt6_predicted	110.247	65.329	52.4949	7.2944	55.3562	16.0683
B3galt7_predicted	20.8401	9.8722	13.2393	7.2672	17.9626	11.2681
B3gat1	12.8505	3.3197	13.3043	4.4509	14.4244	3.6423
B3gat2	88.2589	93.486	33.1535	14.7788	21.0672	2.8072
B3gnt1_predicted	49.7163	17.3565	64.7404	15.8733	66.9478	16.8856
B3gnt1_predicted	81.9131	34.0368	121.731	21.8036	121.624	23.7323
B3gnt3_predicted	24.9773	26.5187	12.011	6.7589	40.1713	59.8333
B3gnt4_predicted	12.6825	9.3598	18.3455	10.3674	7.8786	3.4168
B3gnt5	15.023	9.7765	13.9338	13.2461	7.1877	0.9693
B3gnt6_predicted	222.843	146.595	111.922	16.3209	110.783	7.4693
B3gnt7	75.4551	20.3864	84.3683	24.9181	72.8586	22.7196
B3gntl1	15.7559	12.041	19.009	10.5987	16.7457	3.2653
B4galnt1	59.0238	28.0947	80.9766	41.6614	53.6722	13.4034
B4galt1	115.344	22.0245	136.4	12.6316	152.571	32.537
B4galt1	137.534	28.0039	174.72	25.9833	192.176	44.5058
B4galt2_predicted	75.8371	18.7548	58.5245	19.9254	49.6512	7.0832
B4galt3	1410.51	135.772	1748.23	252.627	1746.97	174.379
B4galt4	222.284	31.8395	149.143	11.843	158.026	8.307
B4galt5_predicted	261.883	449.43	30.5927	4.8758	31.7229	10.385
B4galt6	593.879	95.7209	583.067	53.8091	584.173	73.8401
B4galt6	4182.37	606.252	5713.65	677.549	5948.6	804.545
B4galt7	2841.35	94.8642	2692.6	250.382	2608.33	153.828
B4galt7	394.739	32.634	415.824	35.1134	409.312	26.0606
Baalc	90.082	49.2876	60.4611	39.2352	41.0051	3.5721
Baalc	156.358	81.9992	176.238	94.1709	120.728	30.7602
Baat	90.3465	30.2823	66.4461	21.2758	57.9457	16.1787
Bace1	31.3005	12.0307	76.4135	56.9369	40.6206	10.1166
Bace2	111.707	26.165	88.6983	15.695	104.82	19.4136
Bach1_predicted	8.281	0.8598	5.1861	1.2421	6.5152	3.0875
Bach1_predicted	28.0961	10.8606	42.2225	11.6082	43.8687	6.864
Bad	1124.66	81.073	926.37	144.022	993.885	97.4021
Bad	3328.91	457.932	3003.01	475.495	3312.71	125.054
Bag1_predicted	1185.82	125.053	1239.58	110.796	1225.15	29.9262
Bag3	231.26	85.6745	1503.93	843.908	2989.7	1734.28
Bag4	65.6415	14.6202	93.8673	35.1726	76.5274	9.2693
Bag5	571.073	55.7101	692.998	55.0678	691.301	102.586
Bai1_predicted	95.9888	73.0266	44.8652	20.074	49.2866	18.0228
Bai1_predicted	15.107	5.6998	11.604	4.5729	20.0362	13.7253
Bai2_predicted	38.4091	17.3982	52.241	58.505	36.7698	11.0229
Bai3_predicted	6.5459	4.2647	11.0735	8.7682	NA	NA
Bai3_predicted	25.389	14.2681	28.5468	11.2268	24.5209	8.068
Bai3_predicted	16.5238	6.4295	30.8711	26.9916	17.0652	4.0009
Baiap2	587.624	99.4755	676.028	146.195	590.069	33.0351
Baiap2	69.1025	22.6595	104.021	36.5797	93.7813	8.256
Bak1	859.739	92.6395	1037.89	66.3418	1039.37	108.933
Bambi	369.692	13.7655	513.784	234.144	435.954	45.3933
Banf1	368.646	53.0307	494.529	36.771	522.318	17.3489
Banp_predicted	69.5188	24.3711	100.419	18.5484	89.1566	20.569
Bap1_predicted	326.565	36.0214	361.444	25.6913	386.541	43.2914
Bard1	53.9969	67.5929	28.4495	7.1656	24.1193	12.3167
Barhl1	70.6347	26.6464	54.3505	8.5379	104.473	38.3426
Barx1_predicted	8.8454	4.1984	32.1885	17.1836	15.4043	6.208
Basp1	204.044	59.7312	178.247	38.1276	194.003	25.7499
Bat1a	952.511	28.8599	1069.34	248.239	1017.6	97.3195
Bat2	116.819	38.2134	151.725	13.4811	167.482	55.9217
Bat3	1283.66	95.454	1350.13	133.069	1242.56	54.8608
Bat4	1311.56	158.636	1295.26	92.7586	1448.75	175.804
Bat4	43.7328	17.3772	60.2645	11.6404	60.5946	4.7882
Bat5	2629.25	369.745	2192.48	265.74	2211.39	135.073
Batf_predicted	15.4836	10.2358	23.3113	10.0079	41.1046	28.8594
Bax	389.011	84.5849	472.983	75.8119	471.099	39.2307
Baz1a_predicted	440.409	28.5305	535.514	71.2425	521.153	83.1297
Baz1a_predicted	158.597	46.9054	211.319	33.8131	221.129	19.2311
Baz1b	2135.99	147.287	3010.71	422.002	2716.23	210.923
Baz1b	181.743	64.6804	226.054	36.2278	213.315	48.1287
Baz2a_predicted	70.5198	17.2365	99.8543	27.2165	99.9666	19.6148
Baz2b_predicted	65.44	27.7778	89.655	19.7439	75.2409	7.2419
Bbc3	375.049	84.4147	292.352	36.4208	344.519	20.3799
Bbox1	23.8529	12.7136	11.3298	2.3971	17.2842	5.9903
Bbs1_predicted	460.482	116.326	288.698	42.0357	283.144	36.0466
Bbs2	1023.96	58.3927	682.068	234.975	641.611	58.4409
Bbs4_predicted	421.728	54.8979	398.628	60.6653	294.387	62.3981
Bbs5_predicted	1156.8	102.034	893.679	124.566	963.639	95.8244
Bbs7	710.615	66.3139	562.933	44.8342	626.363	51.1115
Bbx_predicted	111.45	26.553	151.833	10.8253	132.874	26.1871
Bbx_predicted	462.481	82.1996	432.772	32.9551	398.233	80.6501
Bcam	284.865	59.4418	373.836	15.0368	391.407	23.6014
Bcan	203.202	34.7679	184.761	19.4769	154.551	10.7371
Bcan	10.6718	2.3759	15.1213	5.6159	10.5275	5.1316
Bcan	30.2145	14.3013	19.643	9.0862	15.7501	5.6976
Bcap29	420.204	104.145	372.705	34.3685	380.17	24.2665
Bcap31	1928.88	169.467	1941.74	48.4995	1852.74	190.329
Bcar1	2832.83	350.8	2814.45	306.214	3075.17	448.452
Bcar3_predicted	6.7149	3.136	10.7519	2.5335	9.1356	4.4246
Bcar3_predicted	89.5378	20.5865	109.855	24.1528	119.188	14.8502
Bcas1	379.617	407.742	275.211	119.852	158.052	60.0599
Bcas1	70.6572	93.0447	52.8482	30.5486	25.0009	5.7039
Bcas2_predicted	1930.98	102.747	1618.22	176.152	1699.01	100.117
Bcat1	49.2797	44.9659	46.3247	22.7763	47.6771	26.8129
Bcat2	456.543	63.3994	439.203	58.2636	605.404	94.1182
Bccip_predicted	508.726	106.154	401.889	68.3018	415.928	42.0162
Bccip_predicted	736.708	100.155	729.892	45.3939	709.628	76.6605
Bche	12.1714	7.7119	5.9651	3.8813	5.3743	2.3012
Bckdha	2815.5	248.55	1918.18	491.094	2018.37	163.749
Bckdhb	5775.86	249.013	5882.51	285.247	5588.01	454.541
Bckdk	1438.37	81.7869	1102.03	220.425	1043.8	84.9025
Bcl10	963.605	132.024	1138.67	188.536	1206.35	82.0963
Bcl11a	NA	NA	7.2809	1.0253	5.8941	2.8104
Bcl11b_predicted	59.9316	60.0525	15.1032	2.3412	14.9942	8.1347
Bcl11b_predicted	11.0538	5.3186	37.4465	27.9388	18.6535	5.7494
Bcl2	20.3705	2.5906	25.8766	4.5313	30.0156	5.4282
Bcl2a1	23.4362	6.8732	40.0506	20.8034	33.3286	7.6405
Bcl2l1	41.8406	5.8604	51.2085	8.0239	46.0646	8.8971
Bcl2l10	35.7411	11.0789	39.1371	15.0183	46.4145	1.9941
Bcl2l11	9.8674	3.308	10.4981	5.8948	11.593	3.834
Bcl2l12_predicted	63.3229	8.1097	33.6779	18.172	48.7758	16.6517
Bcl2l13_predicted	83.9377	26.5099	59.8469	8.443	61.6958	16.4521
Bcl2l2	1511.44	287.544	1176.03	229.334	1355.44	238.549
Bcl2l2	75.3471	19.6551	98.7217	27.712	103.948	13.603
Bcl6_predicted	65.7687	85.8767	44.2608	16.8968	42.0455	8.0717
Bcl6_predicted	501.679	191.021	1374.93	507.34	1203.1	218.593
Bcl7c_predicted	741.897	150.103	614.34	134.402	672.238	52.8636
Bcl9_predicted	34.9781	5.7788	24.3852	4.6391	31.4648	1.677
Bcl9l_predicted	54.0015	23.0045	55.4729	31.7934	66.0049	12.4766
Bclaf1	38.9632	16.3429	40.4943	13.0086	44.5325	15.662
Bcmo1	172.584	52.4764	205.349	53.776	244.257	30.3745
Bcmo1	7.7721	3.6748	NA	NA	7.7291	1.4943
Bcr_predicted	53.3652	83.7044	14.2613	6.5921	13.1218	6.9238
Bcs1l	53.5555	20.0853	54.8517	18.832	55.2384	6.4887
Bdh1	259.231	60.3967	220.119	23.0524	222.999	26.3692
Bdh2_predicted	589.934	151.338	439.064	51.0571	558.162	28.0353
Bdkrb1	22.702	10.5742	34.2282	12.2157	31.7592	6.7164
Bdkrb2	60.0315	13.3476	58.7612	10.4847	50.9336	4.0866
Bdnf	12.5847	9.1793	12.4231	1.977	12.3297	3.4316
Bdp1_predicted	162.899	56.3071	200.943	8.3546	197.214	32.8538
Becn1	1562.7	65.573	1388.45	148.855	1363.72	68.0341
Becn1	1784.04	40.6815	1693.1	118.086	1715.7	113.939
Begain	21.5972	13.5634	23.3565	13.3898	16.6801	2.8029
Bem46l3	23.6446	13.2392	13.2743	3.1531	11.8487	2.1651
Best5	350.664	40.2348	325.899	102.894	380.212	110.394
Best5	9.8789	6.5582	19.7778	19.7874	20.4487	4.4507
Bet1	450.233	29.8182	489.797	29.1553	482.621	41.3062
Bet1l	455.84	21.6436	463.849	47.8837	438.07	74.1539
Bet1l	1283.84	55.6233	1306.86	99.3798	1266.35	183.236
Bex1	157.756	118.38	121.118	60.2728	151.863	40.7673
Bex4	86.32	43.3509	108.437	32.3511	132.744	27.4583
Bfar	207.769	70.2243	188.219	16.3366	181.087	18.647
Bfar	77.6544	40.3274	49.1766	17.8286	62.0733	8.3513
Bfar	228.754	30.8357	278.374	40.0265	257.133	27.9083
Bfsp1	52.178	24.9327	38.8253	8.3469	48.8198	4.553
Bglap2	32.429	20.6662	17.4768	4.7765	26.211	13.0209
Bgn	4623.87	418.815	3872.73	272.03	6466.73	2355.15
Bhlhb2	267.284	17.9229	310.293	46.0607	330.547	135.921
Bhlhb3	5149.13	331.579	2532.42	1064.09	4070.07	984.91
Bhlhb3	29.3883	10.5087	24.7996	9.2615	37.0259	15.4196
Bhlhb5_predicted	10.0326	4.792	11.6337	4.5531	16.1548	19.8722
Bhlhb5_predicted	376.411	100.132	355.291	37.6895	279.583	74.2526
Bhlhb8	6.2097	3.7891	33.3544	37.1714	17.5083	5.502
Bhlhb9	348.505	64.4055	467.387	57.1454	500.987	56.9463
Bhmt	4688.41	728.486	2766.3	522.183	2750.47	795.793
Bhmt	586.173	29.8027	352.259	48.231	350.837	98.0491
Bicc1_predicted	37.566	14.4603	54.6632	12.1809	50.8768	7.5916
Bicd1_predicted	114.817	32.6821	118.228	20.3644	137.499	16.9862
Bicd2	723.063	64.5696	1026.65	100.986	1262.46	220.187
Bid	15.7242	8.3664	15.8229	11.0308	13.2169	8.5039
Bid3	28.3946	17.5841	28.242	10.1882	33.6343	8.0482
Bid3	16.8309	16.3539	16.8414	8.6035	16.1367	3.2879
Bik	21.3674	9.7475	41.5774	26.8444	50.6787	17.9344
Bin1	1711.77	208.12	1415.8	110.205	1389.16	54.9084
Bin2	15.5292	7.1589	44.1637	66.6246	13.3411	2.1064
Bin2a	9.2604	2.0083	18.059	8.4168	13.0099	2.763
Bin3	155.832	24.9593	155.638	21.1967	148.112	16.1102
Birc1b	15.8291	3.7657	20.0623	6.0381	18.7136	5.5673
Birc1b	12.8266	7.5515	33.678	45.9441	10.8077	5.9346
Birc2	182.32	49.933	222.746	38.5106	244.315	27.3015
Birc3	88.9925	34.1956	195.736	87.4969	221.531	76.8605
Birc4	159.896	43.8232	156.388	12.7724	149.523	19.3437
Birc5	30.4164	14.5398	19.536	2.886	35.3498	7.8409
Birc6_predicted	40.5566	3.9348	45.791	32.4014	63.4183	19.0199
Bk	319.607	52.7021	294.786	38.4795	282.017	38.725
Blcap	947.542	628.111	1434.47	71.1921	1201.23	41.4135
Blcap	110.525	33.0873	134.179	23.8984	128.22	12.7778
Bles03	470.74	30.2868	544.193	86.8779	527.537	62.4603
Bles03	332.234	42.6714	413.955	74.3594	415.671	54.0328
Blk	11.725	9.6506	15.4854	8.2715	10.4973	4.8471
Blm_predicted	56.1063	22.5631	69.8042	1.8305	53.2802	5.5589
Blm_predicted	81.5655	17.1993	62.7948	36.5067	60.3466	16.0352
Blmh	747.083	105.873	864	101.294	845.447	39.8747
Blnk	123.98	37.7553	119.907	33.1039	94.2341	24.8001
Bloc1s1_predicted	4832.4	306.347	4520	325.859	4801.25	68.3565
Bloc1s2	429.999	68.4429	468.422	69.4002	504.573	27.9836
Blr1	37.0514	37.9214	4.4698	0.4654	10.0584	2.503
Blvra	289.257	17.716	265.026	44.135	279.579	23.1724
Bm259	69.2283	16.9655	63.4227	9.6856	68.7176	9.5911
Bmf	19.725	5.196	17.98	9.805	22.7455	6.8937
Bmp1	2032.4	277.484	2039.38	117.196	2339.88	87.931
Bmp15	19.0149	12.9416	20.1136	16.8852	16.23	7.9461
Bmp2	51.3068	22.6559	41.5291	23.3028	50.5709	22.8403
Bmp2	139.042	16.2831	168.953	97.4933	200.602	51.5402
Bmp3	9.6368	4.5687	8.2674	4.3516	11.3723	8.0901
Bmp4	150.413	28.1648	679.659	351.118	274.302	78.5838
Bmp5_predicted	13.3705	5.2201	18.8145	16.1471	24.1903	14.7718
Bmp6	373.347	51.4079	296.716	39.1425	328.516	66.7553
Bmp7	649.525	61.2768	647	66.0298	685.637	54.4049
Bmper_predicted	6.7076	2.2001	14.4535	7.3873	9.1935	6.7031
Bmpr1a	348.405	43.4101	421.827	49.9956	429.46	59.3397
Bmpr1a	37.9297	19.8375	41.6109	5.5534	42.572	14.6207
Bmpr1b	15.615	10.8703	45.5589	60.9898	6.6833	2.1578
Bmpr2	191.757	24.1006	256.967	28.3037	170.076	76.8955
Bms1l	835.877	33.9546	1048.13	96.9355	896.362	50.1061
Bms1l	3338.83	156.741	3861.5	242.047	3642.72	199.792
Bmsc-UbP	319.893	57.0182	338.095	60.0324	282.829	14.5137
Bmyc	651.02	111.954	635.319	61.6485	633.132	66.2365
Bnc1_predicted	9.9483	5.5048	28.0413	27.3168	7.7877	2.0758
Bnip1	408.271	55.2131	402.391	22.2547	339.59	16.9158
Bnip2_predicted	164.804	34.0061	264.686	43.0175	267.973	44.9534
Bnip3	1382.53	118.536	1592.17	293.571	1364.7	42.5778
Bnip3l	10738.8	1221.05	12374.4	827.874	12340.3	808.305
Boc_predicted	25.1928	7.6116	26.0428	9.6091	26.3908	10.0833
Bok	74.9542	27.1474	82.4746	7.7421	75.7456	11.6934
Bola1_predicted	7.2563	3.678	17.6039	15.5331	NA	NA
Boll_predicted	63.8406	88.1811	11.1869	1.3466	18.9664	9.4133
Bop1	363.516	87.7533	399.616	67.3831	343.188	59.048
Bpgm	728.284	66.9911	993.906	101.419	1039.97	168.617
Bphl	4691.5	253.617	3651.14	1027.95	3945.41	620.601
Bpi	17.0541	9.2931	11.568	7.625	16.5298	9.0051
Bpil1_predicted	92.9406	47.4918	57.5753	16.0176	44.7325	15.4637
Bpil2_predicted	15.0202	6.1811	32.6588	23.6155	25.6353	8.9385
Bpil3_predicted	24.5557	16.3018	10.3354	0.9179	11.5609	3.7917
Bpnt1	2778.72	149.025	2254.31	290.177	2333.7	42.3986
Bpy2ip1_predicted	97.8322	23.2657	162.147	35.0061	133.36	13.5243
Braf	213.074	35.9271	225.431	13.7742	190.395	10.2837
Brca1	13.0689	2.9589	13.8159	1.3992	19.4144	7.4601
Brca2	30.4944	10.2358	39.4694	21.9085	28.3865	13.2047
Brca2	27.7223	11.9483	23.0844	7.4085	28.0097	12.4324
Brd1_predicted	1023.58	212.519	1199.98	127.472	1199.81	32.3181
Brd1_predicted	20.2842	2.1526	28.3087	6.5898	15.1926	6.7335
Brd1_predicted	80.7078	31.6909	141.08	62.2364	122.929	15.4163
Brd2	1563.21	54.0138	1562.87	136.498	1812.67	239.175
Brd2	68.3372	21.099	90.0638	5.7957	97.7425	13.3323
Brd3_predicted	182.431	34.0685	172.956	26.099	168.365	25.2674
Brd3_predicted	269.284	62.0149	290.139	31.4863	323.317	44.2971
Brd4	35.313	8.9854	41.9268	14.3481	43.2251	5.9286
Brd7_predicted	1058.53	161.006	990.928	81.994	1101.26	50.9698
Brd8	971.869	84.7219	1145.22	118.589	1030.9	41.5393
Brd9_predicted	86.9885	18.6346	72.8912	13.4906	65.4942	9.987
Brdt	23.9618	7.1343	18.4441	5.0907	27.0821	12.1941
Bre	1153.09	95.7133	987.106	145.427	888.058	107.966
Brf1_predicted	84.5484	35.3343	98.539	46.32	85.2135	14.2424
Brf1_predicted	1075.66	156.093	1024.24	107.177	1167.97	45.4261
Brf2	78.3591	10.2592	74.9019	18.7762	77.0608	6.6927
Bri3	4257.27	566.894	2754.9	865.396	2709.96	274.896
Brinp2	76.5327	55.9287	79.5064	55.7856	58.7997	27.1405
Brinp3	14.8204	6.1886	18.6833	8.2717	10.6671	1.9706
Brip1_predicted	6.3983	2.1642	13.1428	10.2622	8.1439	0.8822
Brip1_predicted	19.5012	6.8924	41.6198	9.6024	41.3073	5.1246
Brms1	1168.84	64.3169	1314.97	76.5184	1293.78	112.246
Brms1l_predicted	167.385	48.0635	177.521	34.4155	205.931	13.9749
Brp16	218.134	46.5529	224.364	22.969	232.913	19.4052
Brp16	835.183	106.388	869.027	49.9629	929.11	75.0858
Brp44l	15361.1	1104.16	14280.4	1125.01	15288.3	420.333
Brpf3_predicted	22.1377	7.1488	24.088	17.5303	30.6983	1.1446
Brs3	8.6762	1.0573	11.9167	8.6337	3.4539	0.0754
Brunol6_predicted	20.5985	18.9439	18.0314	17.8727	9.9037	4.5125
Brwd1_predicted	87.3823	78.302	39.3987	16.7444	33.9869	3.4857
Brwd1_predicted	119.218	42.7595	155.631	7.719	150.27	19.4702
Brwd3_predicted	34.652	22.2996	58.2637	14.1056	40.7368	17.3213
Bsg	55897.5	2280.84	55661.5	1209.42	54240.7	1169.21
Bsn	84.604	46.7722	68.3107	18.8113	55.9549	5.0034
bsnd	16.1079	9.7073	10.1868	6.5421	12.5534	3.8037
Bspry	241.069	28.2124	244.995	45.0479	206.423	39.8222
Bspry	940.641	51.2514	951.433	85.366	988.103	222.181
Bst1	95.1596	48.0575	65.8623	25.3205	94.8773	29.9594
Bst2	999.162	422.853	2366.97	310.55	2699.53	551.483
Bst2	1717.33	745.585	4122.22	586.797	4762.87	988.635
Btbd1	1323.45	35.8291	1269.09	67.6356	1273.17	41.2974
Btbd1	1360.72	157.486	1574.66	117.451	1539.21	162.607
Btbd11_predicted	174.049	18.5226	128.909	27.792	169.339	45.8573
Btbd11_predicted	456.894	77.491	333.836	57.2596	429.473	148.383
Btbd14a	91.3257	17.8446	77.6121	30.9994	84.9185	21.4716
Btbd14b	20.3968	9.2602	35.6306	17.0927	33.2479	4.1766
Btbd15	19.3761	12.1363	9.8795	5.7926	18.6058	8.754
Btbd3_predicted	482.086	47.7697	513.04	35.2028	509.494	43.4606
Btbd3_predicted	511.14	97.4579	589.423	63.6157	461.371	28.775
Btbd4_predicted	NA	NA	11.9407	7.7879	7.211	2.2966
Btbd5_predicted	24.6236	7.0473	28.0074	18.8227	28.5303	7.704
Btbd7_predicted	56.405	18.5991	57.8957	12.576	77.7955	2.2825
Btbd9	166.179	110.889	108.654	11.8682	94.4808	9.2599
Btc	9.7094	6.137	9.5837	1.2118	9.9698	2.1101
Btd	153.308	30.7983	135.468	13.7847	130.301	4.7754
Btf3	1799.9	92.9464	1731.61	126.655	1657.47	163.034
Btf3	770.486	465.879	957.196	56.1088	1029.92	67.6379
Btf3	1223.38	84.775	1198.02	82.0508	1185.65	56.973
Btg1	2953.58	438.847	6172.18	2140.91	5438.45	378.266
Btg2	464.776	102.226	1858.35	1176.25	1114.1	547.461
Btg3	379.606	61.7186	573.13	77.6798	573.751	104.34
Btg4	NA	NA	NA	NA	97.261	160.669
Btk	43.0403	24.4873	22.0126	7.5163	23.4608	1.9009
Btla	12.8658	8.3326	25.3936	31.9692	11.3024	5.3791
Btn1a1	5.7411	2.0127	NA	NA	5.6965	1.471
Btn2a2_predicted	30.7843	5.7923	48.0383	18.1714	39.6422	17.6555
Btnl3	14.0094	4.1218	14.8055	5.4906	10.562	7.8702
Btnl7	12.4404	9.2024	12.3536	2.3112	17.826	5.3216
Btnl8	15.4482	11.4175	10.6609	7.5143	9.3619	3.5734
Btnl8	10.322	1.8317	21.2263	15.7609	13.9466	8.942
Btrc	51.8205	11.2111	62.3227	4.7029	54.7609	7.6453
Bub1_predicted	80.378	30.4132	115.871	31.7326	128.167	23.733
Bub1b	16.7021	7.17	18.6111	10.7518	31.362	20.0408
Bub1b	13.2315	3.9384	35.6131	42.1354	17.7889	5.2161
Bub1b	6.6941	2.815	31.5585	42.2002	10.7385	3.5843
Bub3	1553.48	147.712	1774.25	98.1636	1484.84	131.959
Bucs1_predicted	9.2268	5.8371	12.1606	9.087	11.09	6.5937
Bucs1_predicted	13.0665	5.2392	22.8909	26.83	8.9292	6.6714
Bves	12.2227	5.8986	13.3125	4.9605	20.7562	7.0052
Bwk1	235.614	54.6874	236.349	19.5708	259.69	21.1856
Bxdc1_predicted	278.459	20.1571	285.24	23.0327	293.433	28.5858
Bxdc2	1011.46	104.166	1299.38	141.85	1314.38	147.104
Bxdc5	567.472	90.5433	676.801	75.9388	701.527	66.7548
Bysl	563.558	58.5978	774.192	116.469	730.872	80.7897
Bzrp	1242.8	59.0887	1433.41	327.409	1369.49	68.6399
Bzw1	845.247	100.205	1020.7	51.3186	1082.71	90.742
Bzw2	282.94	60.3028	399.53	49.9036	324.893	27.1507
C11orf8h	16.1186	12.0295	18.3266	14.4523	10.3728	2.0605
C12orf10	1202.99	133.078	836.518	56.8824	910.662	63.8587
C1galt1	181.661	36.8787	242.14	34.367	242.765	64.4564
C1galt1c1	2037.12	126.609	2240.56	212.243	2157.65	87.7821
C1galt1c1	2728.2	261.947	2863.27	305.399	2618.92	159.489
C1galt1c1	6767.59	198.804	7790.79	496.921	7263.29	389.619
C1qa	686.407	121.831	596.991	129.262	639.9	86.24
C1qa	1008.76	183.893	867.549	188.72	930.728	110.99
C1qb	1953.81	425.077	2262.54	482.673	2709.6	360.614
C1qbp	1832.16	107.596	1639.04	139.645	1709.49	117.127
C1qbp	5619.09	487.151	4885.23	326.33	5309.81	243.87
C1qg	164.707	25.5447	168.914	30.4954	175.204	22.575
C1qg	433.592	111.745	421.446	115.752	480.108	64.614
C1ql1_predicted	10.5249	6.1453	19.6465	13.6685	10.2219	3.7855
C1ql4_predicted	25.1153	20.5898	7.1899	2.5215	10.6808	3.1743
C1qr1	363.238	65.7694	1099.55	421.76	1088.61	489.464
C1qtnf1	20.4972	2.9084	11.7676	4.0925	18.5942	6.4313
C1qtnf4_predicted	92.5698	57.5823	110.65	66.6017	90.7141	18.1807
C1qtnf5	3757.65	318.269	4152.09	338.346	4464.6	545.303
C1qtnf6	104.137	34.5082	101.386	30.4005	105.349	21.3543
C1qtnf6	11.5342	5.46	19.1231	14.8108	13.1826	3.7555
C1qtnf7_predicted	36.0842	10.8031	28.0716	27.7146	26.5934	9.8748
C1r	1579.39	143.36	1712.68	171.311	1766.28	56.0776
C1rl	10.4955	1.4756	7.7081	1.7663	18.5092	8.3965
C1s	598.797	42.9867	740.651	259.241	796.665	58.5928
C1s	160.838	31.5368	253.371	26.2203	243.632	30.8677
C2	376.956	81.0388	353.916	23.5942	486.274	106.668
C2ta	16.9215	8.6063	17.7066	6.7211	20.6391	5.6224
C3	974.264	147.347	662.65	90.4158	944.818	260.94
C3ar1	33.4961	13.206	23.921	8.1206	22.4744	10.5291
C3orf6h	415.126	90.5649	494.984	42.7005	418.69	68.08
C4a	61.5989	26.8441	85.7652	19.9132	93.0501	49.1318
C4bpa	8.7382	1.8788	25.4694	18.0662	20.3021	8.8935
C4bpb	26.0968	19.8538	34.9391	7.8024	28.4686	3.2956
C5r1	113.289	43.3122	118.092	28.644	155.502	46.1353
C6	143.795	47.7121	483.513	355.084	220.387	51.4089
C8a_predicted	NA	NA	9.1667	3.7503	11.8008	2.218
C8g_predicted	147.911	34.6421	107.225	20.3812	124.119	13.9678
C9	19.5826	10.4421	40.7442	52.6642	9.0724	3.946
Ca2	22913.6	1923.57	21177.1	2290.36	21455	530.055
Ca3	66.552	93.7429	7.2283	2.9226	17.7954	11.5696
Ca4	537.113	71.1675	394.469	34.9098	328.567	64.5042
Ca5a	13.5016	12.8922	12.3496	7.6503	6.5351	1.7866
Ca5b	125.931	22.6475	107.23	23.1771	111.931	5.438
Cab39_predicted	4399.02	290.33	5405.76	254.638	5213.19	121.224
Cab39l	5747.41	292.318	5790.57	625.031	5104.52	184.401
Cabc1	273.396	85.8647	227.831	43.4017	213.141	37.6818
Cabin1	142.719	30.1455	166.696	11.1386	139.51	10.2934
Cables1_predicted	92.4379	19.9699	246.421	72.112	189.054	52.5491
Cables2_predicted	71.664	24.9074	45.7111	7.8132	62.7007	2.7237
Cabp1	131.176	33.2949	189.69	40.1335	143.13	13.3051
Cabp4_predicted	9.698	2.6669	13.0169	2.8989	15.9392	19.5688
Cabp5_predicted	10.4527	1.2387	51.433	59.8559	17.9794	7.9884
Cabp7	53.1676	83.5577	6.4255	2.2663	6.5152	3.0875
Cabp7	31.756	6.6395	27.2828	7.8317	33.6091	4.0837
Cacna1a	15.2055	11.7565	10.4081	5.9743	9.4354	2.9725
Cacna1b	41.0808	32.4868	56.4088	66.5266	34.5904	14.8889
Cacna1b	12.5003	2.6179	12.9158	9.3738	11.7031	3.7552
Cacna1c	32.8718	7.8475	27.0231	4.2712	27.6897	6.2654
Cacna1d	81.3865	21.0252	91.9409	12.1275	78.1447	10.4882
Cacna1d	62.6766	34.4957	87.2184	29.6004	73.0447	15.1689
Cacna1d	33.8362	8.8964	50.5222	28.0505	49.4386	11.9448
Cacna1e	20.5851	3.5597	17.8129	3.4702	18.16	4.9977
Cacna1f	11.6839	11.0449	11.5396	8.1534	NA	NA
Cacna1g	24.7381	10.2913	33.2179	9.7519	18.9631	7.0344
Cacna1h	35.199	15.6797	36.8992	7.0024	36.9798	2.249
Cacna1i	8.2611	5.4121	7.5392	2.8186	11.9204	8.1708
Cacna1s	102.164	172.113	10.7624	2.7141	12.8789	5.3185
Cacna1s	20.5619	14.6384	18.7017	19.0343	13.4651	5.6441
Cacna2d1	484.974	427.445	479.217	353.14	355.866	115.245
Cacna2d2	20.8298	11.229	48.743	52.3688	25.8346	11.7978
Cacna2d3	7.836	2.4389	25.6897	25.4409	14.3287	4.4351
Cacnb1	151.245	51.5206	166.561	35.4093	189.261	9.4208
Cacnb2	13.5619	7.2637	7.9594	4.0952	8.1854	2.3614
Cacnb2	80.6674	50.7249	89.2792	36.3047	117.834	19.5184
Cacnb3	538.71	74.491	640.898	229.436	642.916	79.5927
Cacnb4	358.887	31.3996	297.856	18.0133	313.452	45.5081
Cacnb4	137.535	43.9659	142.324	27.1717	167.607	21.8353
Cacng1	55.3937	71.2337	8.5277	2.5456	8.7764	1.4636
Cacng2	28.1261	8.6364	21.1084	19.6956	16.6593	8.5538
Cacng3	35.7097	13.5806	39.0843	6.8988	35.3663	9.1127
Cacng4	9.4016	9.225	15.5834	5.031	14.9994	6.3166
Cacng5	11.7843	11.9508	11.3247	5.1113	30.7356	43.7242
Cacng6	19.7059	2.0831	37.58	31.0265	13.3435	2.6364
Cacng7	59.8907	76.301	18.9773	5.7551	22.1402	8.9574
Cacng8	18.6964	12.0632	27.613	16.3981	17.6922	5.572
Cacybp	4433.52	475.884	11421.3	2802.14	12068.5	1908.95
Cad	345.262	60.7521	295.291	37.9545	283.626	27.9905
Cad	270.688	25.8033	295.766	42.564	283.748	34.7048
Cadps	1001.66	147.138	891.039	167.507	836.836	91.928
Calb1	245.29	73.3683	262.167	39.2882	309.12	31.8574
Calb2	161.653	123.233	159.309	25.8248	151.291	26.4907
Calca	539.867	186.103	490.74	51.3086	368.878	84.2514
Calcb	8.3259	3.1333	21.8806	13.4559	8.9728	1.1026
Calcoco1	404.277	47.7111	455.224	60.9125	396.44	44.2616
Calcr	21.4299	13.5444	21.7548	11.0063	4.8499	0.1658
Calcr	15.7297	13.255	7.5114	2.8941	5.2153	0.6436
Calcrl	9.3517	6.4879	5.3167	2.2727	3.7026	0.4637
Cald1	26.9886	15.7337	18.0544	8.6365	17.5995	8.0885
Cald1	247.106	76.4409	266.677	38.1786	389.504	66.9419
Cald1	9.2577	1.565	9.3864	2.1013	15.3514	8.8211
Calm1	7060.29	700.475	7701.98	966.936	6941.44	70.0219
Calm1	3465.2	124.809	2984.21	352.308	2591.97	76.0611
Calm2	9416.18	1003.86	7666.73	1167.36	8833.62	472.42
Calm3	2357.96	237.149	1179.03	515.523	1317.74	234.868
Calm3	14542.1	711.469	12580.1	444.95	13382.9	874.344
Calm4_predicted	9.2948	0.3772	NA	NA	NA	NA
Calml3	18.9132	9.1528	38.7758	30.2044	18.8901	6.9709
Caln1_predicted	8.4213	7.4678	19.7587	16.6123	13.8832	6.1274
Calr	3193.48	538.951	5266.24	1906.53	5199.14	571.289
Calr3	114.55	26.9698	106.599	36.6594	149.933	14.7304
Calu	82.3128	38.0676	133.233	28.0847	124.547	15.7811
Calu	1061.76	660.049	1755.02	217.931	1493.36	66.2033
Camk1	618.504	357.226	370.409	8.1753	317.441	31.3418
Camk1g	41.8186	15.9576	116.248	59.0217	72.3679	21.6123
Camk1g	120.95	62.4845	113.323	49.0515	87.8539	23.0497
Camk2a	17.5488	6.9428	22.7962	17.3777	15.8159	2.339
Camk2b	17.9955	20.9707	9.0489	4.1187	28.3585	24.7654
Camk2b	34.1743	21.0626	21.7997	26.4543	19.4741	6.4009
Camk2b	144.194	85.6714	98.1324	73.4519	84.4307	36.0957
Camk2d	11.0526	8.128	11.0318	5.8355	10.7823	5.1601
Camk2d	18.3868	6.2629	24.5052	12.2043	29.9661	11.0168
Camk2g	184.189	42.8406	145.288	11.4851	132.528	20.6327
Camk2n1	41.5558	12.8374	24.0619	7.2678	34.9848	12.4433
Camk2n1	788.994	298.527	1388.76	859.568	825.164	102.414
Camk2n2	8.7842	7.7008	11.7385	7.3573	15.5424	8.8177
Camk4	33.4684	16.2246	35.9675	19.448	26.6725	7.3676
Camkk1	109.109	44.3092	127.924	71.7657	104.677	12.1755
Camkk2	13.0296	2.8296	22.3922	5.8627	21.7716	9.2397
Camkv	229.018	145.479	252.847	131.616	162.689	45.6172
Camlg	1566.25	131.538	1541.34	84.7372	1457.66	74.0985
Camp	18.7741	24.4735	9.3884	1.0273	5.0606	1.4567
Camp	17.3279	18.0728	19.1119	11.1411	13.0165	3.5792
Cand1	5647.49	86.15	5147.5	463.083	4955.9	235.844
Cand2	189.97	41.7142	179.903	28.2772	181.717	38.8417
Cant1	149.986	22.4112	117.824	12.8128	108.566	19.5774
Canx	280.352	24.2474	341.961	48.4446	336.3	51.0382
Cap1	776.255	84.3477	835.107	50.622	746.853	82.4001
Cap2	125.165	37.8124	160.721	74.9411	152.324	21.8757
Cap350	399.709	53.1082	487.593	114.872	375.649	51.3956
Cap350	19.7332	6.0176	29.7799	7.6574	34.0047	14.695
Cap350	35.6696	18.1238	33.948	15.0137	41.6863	15.4688
Capg	138.774	71.4518	112.434	40.5845	172.296	67.6841
Capn1	18.881	10.5227	21.2771	9.2541	20.3457	5.8862
Capn10	1071.01	39.1348	952.619	91.7181	861.252	84.2082
Capn11	10.6992	5.2118	17.9614	3.4343	7.6683	2.6229
Capn12_predicted	29.3437	11.6039	43.8753	17.8115	29.3243	15.2216
Capn2	1281.8	103.522	1050.82	148.182	1095.73	76.6356
Capn2	920.91	130.995	784.631	128.49	687.044	57.7788
Capn3	298.107	126.278	274.354	60.922	316.757	176.746
Capn5	75.9865	10.5315	80.0315	22.6805	80.9477	3.3674
Capn6	39.232	35.9897	17.4898	4.2353	24.8986	15.5563
Capn7	72.6124	21.2026	93.3629	9.6897	91.5232	12.6492
Capn8	19.3325	11.8264	13.3259	5.3118	10.8211	2.1261
Capn9	15.2467	10.0577	13.8939	3.5305	16.1009	8.4367
Capns1	1156.58	65.843	1221.37	47.7296	1181.75	134.764
Capon	87.38	32.3169	138.516	33.7868	125.496	9.3878
Caps2_predicted	165.814	47.0749	101.292	21.9696	146.492	29.2151
Capsl_predicted	3095.76	313.021	2136.7	496.023	2271.52	240.554
Capza2	1326.19	231.915	1266.84	36.9272	1424.21	54.6998
Capza2	5156.07	382.447	4740.73	113.797	5038.32	177.591
Capza3	12.4114	1.7955	10.5605	2.9078	8.9748	3.2066
Capzb	1656.72	195.982	1577.77	84.1958	1541.98	84.2092
Car1_predicted	39.8574	2.6332	30.3432	3.2126	36.4334	13.5168
Car11	1462.72	136.536	1361.24	144.021	1329.33	129.211
Car12	270.89	17.7835	241.978	29.5164	240.522	42.165
Car15_predicted	6.7917	1.8424	21.4351	20.9581	7.5645	4.6073
Car7_predicted	9.5038	2.2345	19.689	11.5162	15.1495	4.1784
Car8	19.6192	10.839	27.2081	9.1856	28.5548	16.1486
Car9_predicted	154.269	9.3715	164.099	33.7025	152.106	22.2055
Card10_predicted	33.8175	15.6093	22.1252	7.4605	20.1694	8.0759
Card12_predicted	24.8445	3.9227	30.1783	11.9934	46.3517	11.9871
Card15_predicted	15.126	2.3125	14.8385	5.6846	15.6712	6.3982
Card6_predicted	16.956	7.8476	17.9135	6.5665	11.0884	3.7809
Card9	149.949	30.9776	112.008	44.948	114.647	26.0976
Carf_predicted	37.251	18.876	24.5047	9.4483	34.7673	8.7946
Carhsp1	698.856	34.5727	1121.56	149.734	1010.62	84.7134
Cark	23.5553	16.5707	12.994	6.3211	15.8921	8.9799
Carkl	21.3405	9.573	32.3987	14.418	28.4111	7.9715
Cars_predicted	1086.43	33.372	1482.01	264.133	1599.63	153.298
Cart	20.0559	6.4508	15.9208	1.3952	15.9286	1.8973
Cart1	44.6166	15.6199	32.0618	7.9415	77.5066	57.3168
Casc1_predicted	4797.65	290.46	3925.52	958.333	4276.61	670.81
Casc3	47.7178	10.4701	35.5968	8.4311	42.7626	2.8133
Casc4_predicted	197.557	69.6832	213.471	26.2686	293.169	11.1191
Casc4_predicted	213.469	15.1162	255.789	30.6225	252.036	46.2087
Cask	378.062	24.8224	348.738	16.0864	374.401	35.3154
Cask	60.0783	23.4981	81.513	21.6355	81.6878	12.6492
Cask	38.8429	6.0614	34.9588	7.1778	41.506	6.5859
Caskin1	100.681	32.9929	134.349	28.4535	125.319	13.2807
Caskin2_predicted	70.2923	7.2707	64.8064	6.5987	68.6618	5.7737
Casp1	162.228	57.8713	188.678	26.0376	193.142	13.645
Casp12	55.5119	27.2684	70.5791	21.4571	109.962	40.2481
Casp14_predicted	15.2072	6.65	20.9844	18.3452	11.3675	2.3278
Casp2	865.342	143.003	1041.06	163.787	1333.74	217.032
Casp3	282.094	28.7643	283.989	38.1029	274.758	39.2039
Casp4	162.929	29.3962	178.475	35.6211	246.312	73.7935
Casp6	501.503	95.8009	500.704	52.4135	497.935	123.949
Casp7	816.084	73.4098	688.586	81.3172	708.388	128.352
Casp8	25.4134	11.0421	30.4954	12.9184	37.3976	14.5539
Casp8ap2_predicted	61.5676	28.0536	68.4544	11.9263	68.4846	7.6246
Casp8ap2_predicted	369.231	84.7111	421.671	50.3765	465.069	13.45
Casp9	113.584	10.0481	88.3873	22.4648	101.527	28.0185
Casp9	14.6325	3.9511	25.2903	16.6962	20.1702	6.8137
Casq2	44.047	22.4514	39.0032	7.7601	53.4063	15.0148
Casr	5.6864	2.8284	13.3404	7.0819	8.7862	2.0731
Casrl1	16.4603	2.4198	19.998	7.4287	34.6792	17.8119
Cast	117.726	24.9792	93.1328	12.8678	101.633	23.8576
Cast	327.724	49.643	362.935	18.9405	385.76	33.2812
Cast	617.096	133.97	563.066	31.828	607.48	122.664
Cat	310.927	40.355	273.988	44.8336	339.985	26.577
Catna1	1771.17	216.718	1568.24	147.628	1599.53	112.754
Catsper2	269.535	48.3325	247.923	28.9547	268.587	34.7606
Cav	44.7659	9.9327	25.0988	3.6888	35.9862	8.2559
Cav2	39.6234	14.1093	46.875	16.1108	58.058	10.0326
Cav3	1654.06	58.2932	1194.53	46.3228	1272.52	103.73
Cav3	832.812	92.6842	762.638	44.0791	745.832	64.7188
Cbara1	69.903	20.3988	43.7541	13.6818	63.509	14.8981
Cbara1	122.654	30.098	120.433	7.1162	126.864	10.8488
Cbfa2t1_predicted	40.0854	21.9937	30.3266	19.2893	44.5016	13.8711
Cbfa2t1_predicted	18.8006	7.727	18.6603	11.7968	14.3248	2.0038
Cbfa2t2_predicted	147.642	49.37	189.345	41.708	195.538	16.0157
Cbfa2t2_predicted	65.3994	22.7494	77.0776	15.1149	89.2151	5.7358
Cbfa2t3_predicted	266.591	27.0739	295.287	23.5516	306.497	54.01
Cbfb	358.748	82.0152	395.575	43.4804	408.67	40.1247
Cbfb	53.3804	28.8836	62.839	32.5839	105.323	11.7893
Cbl27	1630.77	388.788	1748.8	66.358	2085.04	128.411
Cbl27	393.641	53.9027	438.574	59.43	459.253	30.4303
Cblb	396.403	67.8308	570.264	75.6952	634.888	85.2254
Cblc	21.2652	22.4758	6.7594	2.0636	13.7521	4.0896
Cblc	23.5368	25.5335	12.3007	4.2951	8.9397	1.8304
Cbll1_predicted	395.232	79.3445	364.088	45.0437	379.476	37.7064
Cbll1_predicted	943.499	122.635	966.995	99.7385	982.678	96.5696
Cbll1_predicted	619.701	115.229	665.622	99.1717	653.932	56.4652
Cbln2	9.1452	1.4626	12.6573	3.8643	11.3768	5.6411
Cbp	7.9283	1.9738	26.6088	30.6519	13.6283	5.0302
Cbr1	887.24	44.3156	723.067	129.075	738.328	33.1161
Cbr1	1239.23	23.5141	959.113	202.443	976.431	90.8628
Cbr3_predicted	336.436	51.2339	286.828	45.7135	305.068	24.2621
Cbr4	163.574	56.0204	95.3639	54.0736	122.298	3.4054
Cbs	93.1021	44.7872	89.765	69.0363	60.2065	14.2174
Cbwd1	329.316	53.5124	267.726	31.0771	227.309	20.2279
Cbx3	697.036	182.73	610.902	77.187	736.957	48.7194
Cbx3	288.069	105.326	258.542	33.4409	331.689	16.6896
Cbx5_predicted	1446.28	147.477	1300.49	81.8633	1412.68	139.93
Cbx6	112.702	17.2565	98.5145	27.3949	108.404	10.4965
Cbx7	2888.77	337.189	4264.81	650.215	3548.37	514.014
Cbx8	287.522	58.5429	286.775	33.7725	262.838	54.4131
Cc2d1b	195.55	54.595	156.336	14.1487	141.396	5.0553
Cc2d1b	255.245	43.8834	202.548	11.5175	226.092	11.4203
Ccbe1_predicted	20.4764	11.929	31.5266	12.7699	25.7107	7.7658
Ccbl1	741.459	36.7375	566.13	114.818	570.904	90.8249
Ccbp2	33.6471	47.4094	9.7302	4.5992	11.8204	6.867
Ccdc12_predicted	2503.35	418.894	2170.75	76.7973	2397.78	174.314
Ccdc19	709.261	57.5534	324.106	214.504	344.624	156.054
Ccdc21	263.46	44.4147	301.391	36.2245	293.422	38.7241
Ccdc21	26.1067	12.2259	47.7081	16.1827	48.7794	6.9069
Ccdc22_predicted	95.1889	29.1411	74.2926	10.9876	85.4826	11.5461
Ccdc23	1768.33	107.843	1189.32	490.025	1123.64	114.417
Ccdc25_predicted	612.106	92.1466	724.141	34.3607	695.37	129.619
Ccdc32	268.993	24.624	315.066	25.533	303.208	15.8585
Ccdc32	10.8455	1.8035	12.8109	10.6403	9.3628	3.4565
Ccdc37_predicted	11763.9	967.211	6031.66	2723.69	7444.68	2441.23
Ccdc39_predicted	151.42	40.9548	130.794	38.2667	110.75	27.079
Ccdc39_predicted	126.959	59.8857	82.2308	22.2364	116.115	11.6095
Ccdc42_predicted	84.6214	134.282	11.7786	1.7575	18.1582	16.3081
Ccdc43	1111.43	172.633	1147.99	99.6078	1169.12	183.243
Ccdc43	105.141	39.0124	139.587	17.1886	131.948	9.8333
Ccdc49_predicted	160.374	45.7385	196.581	22.5179	194.121	22.9698
Ccdc49_predicted	69.4916	29.7754	89.1416	26.4724	92.4186	18.8886
Ccdc5	102.351	38.4223	76.9394	16.1614	67.4946	25.4636
Ccdc5	177.374	84.9392	247.71	40.4947	230.953	26.9312
Ccdc51	304.622	36.3735	339.585	34.0785	332.434	10.5605
Ccdc52	597.346	322.965	489.454	57.6484	454.355	85.6512
Ccdc53_predicted	2016.09	78.878	1776.04	154.846	1910.21	86.2941
Ccdc58_predicted	2407.69	75.214	2314.44	112.328	2248.86	69.1373
Ccdc59_predicted	727.256	121.356	685.603	46.8649	790.677	65.593
Ccdc59_predicted	980.43	70.5735	991.02	81.3023	1007.32	63.0296
Ccin	15.1507	2.5016	18.2002	14.5658	15.4517	3.2161
Cck	136.555	70.4757	204.648	156.875	109.609	45.1376
Cckar	9.9018	3.5453	12.6626	1.0483	9.7734	1.9999
Cckbr	12.2684	8.1025	9.8792	1.753	7.1228	2.1798
Ccl11	60.305	37.5434	40.8962	37.705	60.3319	30.056
Ccl12_predicted	14.1209	13.0856	NA	NA	12.7361	2.3714
Ccl17	15.0346	3.7084	17.6185	7.4303	22.1832	5.6793
Ccl19_predicted	441.841	317.072	188.629	81.838	940.341	867.021
Ccl2	132.44	51.7417	931.471	1092.67	878.758	684.284
Ccl20	18.7454	5.5976	64.3307	33.2022	68.387	56.3774
Ccl21b	16.8541	6.7445	27.7399	21.9664	10.3748	2.9885
Ccl22	43.1589	52.7389	11.4552	3.4606	9.9033	3.8653
Ccl22	20.6176	6.5416	14.1038	3.3232	11.888	4.0884
Ccl24	13.5259	0.4837	15.6783	7.6113	9.1857	1.4699
Ccl25	7.4298	3.623	6.4039	2.2986	12.826	1.4532
Ccl27_predicted	399.476	67.3	545.042	77.0812	466.494	59.6393
Ccl28	12.2353	7.4928	9.733	5.1191	NA	NA
Ccl3	72.5235	36.3311	62.7131	33.1881	99.0644	45.0437
Ccl4	35.6251	7.5675	19.0325	6.0179	37.4649	10.3859
Ccl5	412.975	446.644	50.2345	22.7061	83.1964	30.5179
Ccl6	354.621	94.0494	349.462	77.8807	351.617	107.978
Ccl7	68.3381	18.3855	161.99	138.271	156.1	51.7561
Ccl7	51.4194	24.0571	130.947	112.771	129.078	41.2749
Ccl9	33.9408	36.6493	10.4084	5.0136	14.1308	1.7185
Ccna1	44.1445	23.7594	27.1543	12.5043	37.8524	11.7483
Ccna2	27.9876	11.1269	65.8409	40.7892	61.7817	28.3429
Ccna2	26.2858	3.3689	14.9618	16.4252	15.5751	5.6843
Ccnb1	39.5325	15.4839	102.301	37.2908	101.24	22.4668
Ccnb1	26.288	7.5713	49.0104	25.6484	64.3697	15.9496
Ccnb1ip1	76.1782	23.3188	102.446	30.3093	122.091	8.9075
Ccnb2	19.8327	7.8882	11.8667	4.2438	16.4853	6.09
Ccnb3_predicted	11.8211	1.071	32.0983	14.3048	13.7729	7.3303
Ccnc	80.9568	36.376	95.5244	26.646	126.559	31.1591
Ccnc	148.534	60.2562	136.512	45.9416	148.637	16.0742
Ccnd1	537.198	138.933	318.976	31.8203	513.624	117.962
Ccnd1	764.148	57.8853	541.589	35.3449	801.839	113.148
Ccnd2	2736.6	355.247	2858.78	495.269	2816.9	400.176
Ccnd3	750.29	91.331	799.484	54.7801	790.617	77.8945
Ccndbp1	441.67	51.5633	396.689	25.6161	407.204	20.2145
Ccne1	57.1063	11.1166	55.2189	12.7968	52.3328	15.2569
Ccne1	294.417	25.3008	331.248	45.1331	350.184	59.3855
Ccne2_predicted	27.5736	12.3155	29.2556	15.3284	26.901	5.7684
Ccne2_predicted	14.8189	5.0287	26.4908	12.4964	21.4644	17.0561
Ccng1	734.068	461.214	2089.71	1127.91	982.938	520.742
Ccng1	3823.83	385.605	5779.3	538.509	4571.22	436.74
Ccng2_predicted	138.928	53.7964	105.722	37.8489	106.315	17.5752
Ccnh	809.767	23.0156	934.309	56.1543	806.888	54.1263
Ccni_predicted	1526.66	125.327	1372.51	70.7012	1244.54	125.091
Ccni_predicted	401.854	56.4306	377.817	36.8487	363.84	39.5219
Ccnj_predicted	6.9199	1.8366	15.5041	9.1299	12.3016	5.1739
Ccnl1	740.677	157.343	1573	734.559	1507.96	611.473
Ccnt1_predicted	17.3845	11.6387	39.7352	20.6289	36.0285	5.2279
Ccnt2_predicted	383.302	38.3644	399.497	71.0656	402.864	64.1364
Ccnt2_predicted	129.641	30.501	192.874	19.8738	179.197	12.9617
Ccpg1_predicted	368.608	57.7601	350.14	20.0238	377.82	73.0754
Ccpg1_predicted	1507.43	227.895	1493.14	57.3398	1758.56	152.788
Ccr1	17.7253	12.4045	23.8233	14.3327	23.1591	15.8522
Ccr1l1_predicted	20.2764	12.4665	28.4099	17.7083	19.0728	7.8507
Ccr2	10.663	7.7881	24.5591	33.2699	15.5577	2.0552
Ccr3	6.2097	3.7891	8.6617	7.2685	7.2098	1.4758
Ccr4	131.195	187.419	11.3965	1.801	11.8825	2.971
Ccr5	185.275	332.359	21.3154	2.1905	24.3776	6.4271
Ccr5	148.866	48.4386	130.579	18.9752	176.261	51.9673
Ccr6	14.733	8.777	27.5964	13.881	18.2234	15.1143
Ccr7	11.7375	8.936	16.2703	6.0939	16.5086	12.9765
Ccr8_predicted	249.274	473.927	13.0113	8.0057	14.1884	3.4167
Ccr9	12.7284	3.2408	16.3819	8.48	13.6244	4.0777
Ccrk	63.6749	10.4218	47.8187	12.4613	52.3896	3.5214
Ccrl2_predicted	59.6115	20.4671	65.9083	7.1623	87.1399	26.2519
Ccs	4781	346.31	4623.72	265.812	4163.04	466.878
Cct2	9270.19	244.836	9711.3	166.477	9969.17	682.272
Cct2	2864.07	279.454	2900.62	172.703	2774.08	56.6822
Cct3	18501.7	818.664	24081	1445.57	23902.6	951.675
Cct3	1200.83	87.4496	1743.69	178.399	1640.52	284.556
Cct4	1579.11	186.774	2174.63	99.5357	2007.97	334.755
Cct5	1256.25	108.898	1746.97	104.487	1592.32	264.136
Cct5	815.603	538.651	1604.45	223.297	1503.07	218.191
Cct6a	168.273	56.1522	229.484	45.4716	252.561	18.5323
Cct6a	67.4228	33.0756	47.2311	14.5586	49.5732	13.8842
Cct7_predicted	1635.42	136.549	2371.79	348.901	2343.2	248.814
Cct8_predicted	6679.62	577.138	8124.61	480.374	7469.82	875.034
Cct8_predicted	453.112	90.6729	418.187	15.9409	470.597	46.78
Cd109_predicted	9.7711	6.2812	25.313	29.6417	10.4719	4.5328
Cd14	77.6394	14.4446	124.309	32.5789	161.64	70.6088
Cd14	431.507	70.0123	884.847	118.485	1020.14	390.303
Cd151	1709.57	148.206	1722.93	43.7467	1676.71	137.1
Cd163_predicted	8.1705	1.3466	9.5798	7.1051	NA	NA
Cd163_predicted	14.6834	10.2052	NA	NA	4.075	0.6366
Cd164	658.669	65.2748	712.269	22.1232	784.851	121.357
Cd164	6937.35	446.881	7476.2	466.672	7089.48	278.068
Cd180_predicted	18.917	16.6793	11.4608	6.8863	5.7978	1.8449
Cd19	10.2643	0.244	15.3907	4.8367	6.5899	4.5553
Cd1d1	687.479	69.8843	736.862	108.636	738.058	71.2624
Cd2	12.1767	6.1081	10.0322	3.5078	9.4732	2.4522
Cd200	314.608	116.073	282.409	25.3523	347.854	81.1859
Cd209a_predicted	13.1181	5.7509	13.5627	7.4539	11.7469	2.9417
Cd209b	12.2011	8.1467	17.7307	3.341	29.6869	19.2601
Cd209b	13.367	7.162	40.0681	40.6916	13.1536	3.7359
Cd22_predicted	7.3408	3.7518	8.4769	0.6913	7.7797	2.6716
Cd226_predicted	13.2915	8.2351	5.5881	1.4599	20.2146	4.0925
Cd24	614.188	110.348	1327.32	524.458	1068.58	192
Cd24	311.141	71.2099	714.997	308.106	538.747	90.115
Cd244	16.6963	4.5782	14.4692	7.4061	13.289	1.759
Cd244	9.785	4.6328	11.5007	4.1176	6.5071	3.4761
Cd248_predicted	800.379	182.988	497.762	77.5272	826.034	175.523
Cd276	132.154	33.2811	92.6796	21.9144	99.4437	10.3112
Cd28	60.1299	90.6327	10.4582	0.787	9.3904	1.999
Cd2ap	175.673	59.9069	208.382	5.8986	235.52	13.1433
Cd2bp2_predicted	253.472	44.1315	232.922	19.7877	239.064	26.2219
Cd2bp2_predicted	453.698	23.2248	441.745	59.7696	424.674	10.8607
Cd300le_predicted	65.8717	98.1431	16.2851	11.6325	14.5703	7.439
Cd300lf	17.1642	14.9552	10.1787	5.6386	11.463	3.7829
Cd302	310.196	76.7727	395.665	36.496	380.62	42.0554
Cd320	1502.51	125.1	1579.89	128.77	1633.34	85.4453
Cd34_predicted	35.5941	26.3107	34.7726	29.3924	17.1466	9.1029
Cd36	25.004	10.4669	19.8833	4.0655	23.6379	5.4146
Cd37	37.4603	27.7579	23.9855	9.2555	30.1617	10.9731
Cd38	90.8408	92.8666	27.1326	9.0467	33.3347	10.3664
Cd38	12.3431	7.9576	18.4039	21.8659	13.1877	15.0569
Cd3d	109.509	30.5524	123.403	13.2742	104.599	20.9455
Cd3e_predicted	14.3589	6.2422	14.7231	3.7289	12.3409	2.2108
Cd3g	46.8814	18.0308	21.5969	8.0454	23.2146	12.3693
Cd3z	10.1021	2.4335	10.9069	3.2497	7.4793	2.7146
Cd4	24.3357	17.3913	5.9459	2.1669	6.3438	2.733
Cd40lg	9.2231	5.3954	16.4112	12.8374	10.0207	4.6714
Cd44	80.3768	34.6445	104.489	23.9909	156.594	88.7455
Cd44	10.6039	5.1469	9.5577	5.0107	4.1288	0.854
Cd47	699.056	123.188	811.435	112.779	860.598	101.863
Cd47	1054.82	109.282	1000.32	67.7407	933.949	87.4858
Cd48	313.844	51.1266	231.397	32.0989	214.134	20.9929
Cd5	13.2865	7.6692	9.7636	5.4907	14.0122	13.6341
Cd52	163.792	53.7947	189.731	61.8967	218.4	21.0871
Cd59	17646.5	910.484	19369.5	1671.49	17437	966.478
Cd6	14.5972	8.3675	8.7902	3.842	11.9491	7.9842
Cd6	159.377	27.5753	82.5157	11.8049	123.55	70.0306
Cd63	25201.2	866.616	24497.5	1403.14	23628.7	1435.75
Cd68	281.479	43.9473	228.293	49.075	280.244	41.0138
Cd69	5.7454	1.4912	78.9575	111.174	9.3265	3.6009
Cd7_predicted	96.714	64.8451	39.7648	4.6954	51.4037	5.892
Cd7_predicted	16.8653	12.2209	23.3904	21.2449	19.1449	13.532
Cd72	26.8025	14.8215	19.1088	3.4927	22.05	15.1479
Cd74	3123.56	166.983	2578.39	598.718	2983.38	685.793
Cd79b	10.6074	4.8178	10.674	7.3545	10.8623	6.1487
Cd80	NA	NA	7.4962	4.4719	13.0211	7.0651
Cd81	8949.38	421.254	9288.68	795.89	8432.3	875.282
Cd82	2540.29	206.745	2332.01	263.603	2267.56	102.134
Cd83_predicted	316.163	46.8429	265.92	39.3291	382.545	65.0611
Cd83_predicted	23.6969	8.5039	41.7336	24.3133	36.3261	12.7919
Cd86	12.4139	4.0951	34.1681	26.2546	31.8556	11.7258
Cd8a	9.0103	4.9585	20.9528	17.8031	11.575	4.0103
Cd8b	60.0745	45.503	29.6645	4.6085	50.5903	16.2447
Cd9	3278.12	182.273	3013.23	194.478	3172.57	157.614
Cd96	17.221	17.7864	10.0591	4.0125	7.2834	1.5111
Cd97	76.7533	25.883	61.6528	12.7113	55.4348	11.253
Cda_predicted	20.3229	19.5902	9.8467	6.0327	8.8348	1.3278
Cda08	8027.83	485.237	8789.05	426.364	8228.48	212.194
Cdadc1	1729.49	181.348	1676.5	201.256	1661.4	66.4877
Cdadc1	1242.48	817.756	365.24	662.183	1241.23	827.465
Cdan1_predicted	39.0409	20.6433	49.2288	14.1052	54.6034	11.3463
Cdc14a_predicted	151.516	33.2119	185.872	33.5076	190.338	44.4751
Cdc14a_predicted	37.9326	35.1135	15.7846	10.1329	25.3661	12.7206
Cdc14a_predicted	34.7303	14.8948	52.4331	14.0608	41.4612	14.2241
Cdc14b_predicted	50.6664	37.0239	57.6059	56.7759	42.1442	7.8105
Cdc16	498.927	121.28	446.556	50.3601	423.617	15.6166
Cdc16	123.312	24.5839	132.048	10.8659	125.159	13.6926
Cdc20	193.177	16.4326	257.045	23.1869	219.494	18.3195
Cdc23	409.847	38.919	320.522	33.4782	300.108	28.1917
Cdc25a	28.8015	5.5662	29.4816	11.0553	33.2104	16.3767
Cdc25b	185.345	124.755	90.6774	27.0284	94.1366	14.5418
Cdc25c_predicted	12.5671	2.4563	NA	NA	NA	NA
Cdc26	1240.47	165.212	1200.96	206.145	1402.01	110.877
Cdc27	301.383	51.5544	291.548	40.1139	261.301	60.6469
Cdc27	40.8235	25.8258	51.2313	17.5927	40.2434	5.5264
Cdc2a	124.179	47.3972	160.252	62.9591	143.07	22.357
Cdc2l1	68.2608	27.9242	80.4016	54.915	42.2101	11.6593
Cdc2l5	465.469	82.4332	472.833	68.7861	566.468	18.9028
Cdc2l6_predicted	543.35	44.2164	449.351	59.7415	371.415	37.9274
Cdc2l6_predicted	63.2487	70.6496	21.6682	6.0512	26.3226	2.434
Cdc34_predicted	819.061	65.0071	998.155	109.603	886.835	60.0972
Cdc37	1098.82	8.5913	1395.37	108.929	1407.22	119.584
Cdc37l1	67.0155	29.9078	71.9324	16.6623	82.0519	13.0543
Cdc37l1	417.482	46.5595	451.917	19.94	455.397	35.4687
Cdc40_predicted	49.1835	20.5084	42.0294	20.2867	59.508	11.6811
Cdc42	9374.58	472.678	9213.98	510.629	8702.95	429.116
Cdc42	4592.95	406.491	4758.19	258.383	4491.36	181.373
Cdc42bpa	142.384	181.982	63.5797	22.6813	48.8266	4.4723
Cdc42bpa	9.7088	1.9101	17.5612	12.3338	16.6105	2.9845
Cdc42bpb	338.72	19.8678	344.442	29.3649	316.4	18.8059
Cdc42bpb	1336.83	198.84	1317.32	74.0552	1392.6	99.6263
Cdc42bpb	48.431	15.8547	60.9649	16.434	51.7393	9.3816
Cdc42bpg_predicted	34.8548	15.4206	31.1164	13.1604	38.858	14.8942
Cdc42ep1_predicted	49.1588	19.6487	65.3082	20.5031	55.7447	15.3758
Cdc42ep1_predicted	45.6478	19.7746	56.2084	22.7813	61.5103	13.0344
Cdc42ep2	141.177	28.3609	189.696	27.0801	190.037	46.8688
Cdc42ep4_predicted	32.1949	8.4941	47.8571	11.4889	44.3536	5.0246
Cdc42ep5_predicted	688.437	99.1581	782.552	8.0656	789.809	107.761
Cdc42se1	319.762	34.3164	364.264	47.948	382.58	35.4375
Cdc42se1	1978.87	246.81	2057.01	350.878	2207.1	215.501
Cdc5l	1236.58	145.448	1362.8	135.299	1128.59	104.068
Cdc6_predicted	8.5084	9.2493	17.2758	16.8783	21.0895	16.9175
Cdc7_predicted	29.2876	14.1566	18.438	2.7155	26.7252	10.6895
Cdc73	197.466	187.506	85.6003	26.5357	102.788	10.6462
Cdc73	98.7892	49.7945	106.347	33.9552	135.711	9.1769
Cdc91l1	233.285	36.6389	255.693	19.4201	222.797	20.6828
Cdca1	31.9312	14.0144	31.0374	10.7431	31.7206	9.598
Cdca2	11.0866	2.4251	25.1789	20.7136	23.579	8.8331
Cdca4	23.1867	4.6898	33.7245	13.4207	28.6935	14.3882
Cdca4	411.181	20.5949	438.21	43.4274	446.427	40.1982
Cdca8	9.9933	5.3956	13.7856	2.5186	NA	NA
Cdcp1_predicted	9.3925	0.5229	11.2152	3.8665	11.6611	5.0919
Cdgap_predicted	14.1982	7.0047	26.3804	21.3935	18.6257	13.8115
Cdh1	131.563	57.2902	76.4029	15.84	149.164	71.7407
Cdh10	10.6818	4.3322	14.6701	4.1628	16.9598	6.6771
Cdh10	13.7584	1.9923	15.1469	1.2894	8.3029	6.5679
Cdh10	14.694	4.3253	15.9477	6.9378	10.4264	3.4916
Cdh11	94.3812	9.268	40.6908	13.0017	57.9875	14.2786
Cdh13	112.812	30.0609	77.5119	4.4111	101.392	48.653
Cdh13	71.7534	34.1519	46.2682	15.8176	81.931	41.4342
Cdh15	40.4482	16.4614	15.7608	4.7784	35.7647	17.9154
Cdh16	20.4404	8.784	12.7156	6.9231	15.1035	6.2194
Cdh16	31.6354	16.714	54.7471	26.0873	40.6677	16.2181
Cdh17	23.1094	6.833	37.0779	22.7975	15.7037	4.9086
Cdh17	11.4198	10.2215	8.2228	5.1859	17.6881	10.8715
Cdh18_predicted	36.008	11.6926	21.8767	5.1813	28.0366	4.8152
Cdh19	22.0985	19.8673	17.6083	0.3865	12.7195	5.6939
Cdh2	492.848	86.7806	365.024	60.2874	346.296	34.0163
Cdh22	80.7104	88.5584	106.254	118.115	48.6316	26.6438
Cdh22	142.355	80.6438	103.631	23.2241	108.142	19.2803
Cdh23	14.8312	2.9011	19.7515	16.5198	28.291	16.1104
Cdh26_predicted	8.9601	1.4588	11.248	9.3718	9.0232	6.0669
Cdh3	295.034	36.2361	233.157	44.5934	306.279	22.4572
Cdh5_predicted	39.1559	5.4685	50.8447	22.1993	39.7259	3.6314
Cdh5_predicted	29.227	5.064	25.4756	8.5761	41.3349	22.0681
Cdh6	29.4105	14.6242	38.6541	22.0915	33.5211	25.7889
Cdh7	25.592	33.865	9.51	2.5174	5.2817	0.757
Cdh8	19.9404	20.8379	12.113	6.2287	8.7568	3.7945
Cdh8	9.5462	3.4744	10.44	5.7691	14.0219	9.806
Cdh9_predicted	12.6762	12.9342	6.8216	2.9359	7.9021	1.8951
Cdig1l	275.887	38.591	345.633	58.7083	347.659	25.9465
Cdipt	2066.6	81.6685	2105.95	95.6873	1890.52	46.0235
Cdk10	133.082	48.6501	103.656	41.447	138.869	15.1866
Cdk105	317.497	39.2474	355.437	37.2184	339.662	30.3045
Cdk105	1268.44	188.782	1325.68	103.873	1328.76	125.71
Cdk105	5053.22	462.525	5291.59	303.611	5424.08	433.532
Cdk2	311.989	73.4731	330.359	86.2759	310.084	47.8302
Cdk2	80.5462	55.1503	51.7852	14.5413	61.0539	11.651
Cdk2ap1_predicted	543.838	78.7259	754.849	153.996	597.706	99.2733
Cdk4	706.642	50.8361	660.906	46.868	628.992	14.4016
Cdk4	782.357	41.1391	764.206	43.437	726.296	61.9702
Cdk5	246.021	49.0014	187.355	115.307	225.736	38.9827
Cdk5r1	11.8894	0.8997	12.4899	5.6031	11.1178	4.787
Cdk5rap1	723.732	58.277	641.188	96.4835	594.697	110.474
Cdk5rap3	8470.21	432.318	7104.96	909.817	7634.6	708.868
Cdk6	27.0777	6.4861	85.9806	40.5841	90.5506	20.1972
Cdk7	1654.36	216.33	2063.65	284.046	1974.11	149.224
Cdk7	1780.15	158.62	2111.18	256.77	1998.75	104.089
Cdk9	348.837	44.4236	349.423	47.4133	451.918	19.8767
Cdk9	957.553	106.086	969.15	77.5175	1132.47	73.9872
Cdkal1_predicted	67.4459	17.2264	67.1145	9.778	66.4197	11.1463
Cdkal1_predicted	21.02	7.7755	30.37	6.6181	33.376	10.0414
Cdkl1_predicted	55.3066	18.2288	43.2465	33.2884	37.3028	12.3741
Cdkl2	74.096	24.1355	64.4502	3.8197	69.104	1.819
Cdkl3	69.3906	29.7835	57.6039	25.0628	66.4934	13.1859
Cdkn1a	2967.14	223.083	5185.4	1042.68	3402.7	237.71
Cdkn1b	517.238	109.554	731.692	35.5067	663.76	68.4858
Cdkn1c	14351.9	965.042	14394.9	5049.48	11798.5	1039.36
Cdkn2a	65.2122	38.5673	34.1291	9.0609	31.1582	6.3839
Cdkn2b	19.9419	8.016	38.6865	21.4752	23.2006	11.6187
Cdkn2c	95.7887	23.0087	89.4364	21.9305	94.0081	26.3212
[truncated: 12,057 more rows]
