# Supplementary material for: Comparison of the global gene expression of choroid plexus and meninges and associated vasculature under control conditions and after pronounced hyperthermia or amphetamine toxicity
Source: BMC Genomics. 2013 Mar 5;14:147. doi: 10.1186/1471-2164-14-147 (PMC3602116; doi:10.1186/1471-2164-14-147)
Supplement: Additional file 5: Table S5 — Sequences of the oligonucleotides used for the gene expression analysis by quantitative RT-PCR (FWD: forward; RV: reverse). [file 1471-2164-14-147-S5.xls]

## Sheet: RT-PCR Primers
Supplementary Table 5. Sequences of the oligonucleotides used for the gene expression analysis by quantitative RT-PCR (FWD: forward; RV: reverse).
NCBI Gene Symbol (and Accession Number)	Primer Name	Oligonucleotide Sequence
Gapdh	Gapdh a FWD	5’-CGACAGTCAAGGCTGAGAAT-3’
(NM_017008)	Gapdh a RV	5’-TGAAGACGCCAGTAGACTCC-3’
Angpt2	Angpt2 FWD	5’-CACAGGAGGCTGGTGGTTCGAC-3’
(NM_134454)	Angpt2 RV	5’-TGGCCTTGAGCGAGTAACCGGA-3’
Apold1(Verge)	Apold1 FW	5'-CTGCCAAGTGTTGCGCCTGC-3'
(NM_001003403)	Apold1 RV	5'-GATGGCTGCTAGGGCGCCAG-3'
Aqp1	Aqp1 FWD	5’-CATCGCCCAGTGTGTGGGAGC-3’
(NM_012778)	Aqp1 RV	5’-CGAGCCAGGTCATTTCGGCCAAG-3’
Aqp4	Aqp4 b FWD	5’-CCACCTGGCTACAACCCTGGAC-3’
(NM_012825)	Aqp4 b RV	5’-CTCTGCTGTGACCGCCTTCCAGA-3’
Bmp4	Bmp4 FWD	5'-TGCCTTGTTTTCTGTCAAGACACCA-3'
(NM_012827)	Bmp4 RV	5'-CATGGCTCGCGCCTCCTAGC-3'
Cldn5	Cldn5 FWD	5’-AACCACGGCCAACGGCGATT-3’
(NM_031701)	Cldn5 RV	5’-ACACGCGGCTTCCCACATCG-3’
Cebpd	Cebpd FWD	5'-GGCACCGACTGCCGGTAACG-3'
(NM_013154)	Cebpd RV	5'-AATTCGGGCGGCGTCTGCTC-3'
Cxcl1	Cxcl1 FWD	5'-ACCGAAGTCATAGCCACACTCAAGA-3'
(NM_030845)	Cxcl1 RV	5'-CCAGACAGACGCCATCGGTGC-3'
Cyr61	Cyr61 FWD	5'-TGGACGACCAGGACGACCTCC-3'
(NM_031327)	Cyr61 RV	5'-TCCGTGCCAAAGACAGGAAGCC-3'
Dio2	Dio2 FWD	5'-CCCTTGCGCTTACAGCACAGT-3'
(NM_031720)	Dio2 RV	5'-TCCAGGCACCTATGAGACTGCAGA-3'
Edn1	Edn1 FWD	5'-TGGAGACCCCGCAGGTCCAAG-3'
(NM_012548)	Edn1 RV	5'-CGACGCGCTCGGGAGTGTTGAC-3'
Esam	Esam FWD	5’-ATGACAGGGTCCAAGGCTGCTGT-3’
(NM_001004245)	Esam RV	5’-CAGGGTCTTGCTGCGGCGTT-3’
F11r	F11r FWD	5’-GCTTCTCCTCACCCCGCGTG-3’
(NM_053796)	F11r RV	5’-ACGCGGTCTGCATAGGGAACTGT-3’
Fst	Fst FWD	5’-CCCGTCTGTGCCAGCGACAA-3’
(NM_053796)	Fst RV	5’-CGAGATGGAGTTGCAAGATCCGGA-3’
Has1	Has1 FWD	5’-GAGACAGGACATGCCAAAGCCCTC-3’
(NM_172323)	Has RV	5’-TGCTGCGTAGGCCCAGGTCAT-3’
Lbp	Lbp FWD	5'-GGCCTGGAGTACGCGGCCAA-3'
(NM_017208)	Lbp RV	5'-TCGTACTGCCCACGGCCCA-3'
Nat3	Nat3 FWD	5'-TCCAGAACGTGAGTGCATACTACCA-3'
(NM_001013052)	Nat3 RV	5'-ACCATGGACCCCTTCTTGGGT-3'
Ocln	Ocln FWD	5'-GGCGCAGCAGGTCTGCTTGTC-3'
(NM_031329)	Ocln RV	5'-TCATCCGGCCTGTAAGGAGGTGG-3'
Reg3a	Reg3a FWD	5’-ACTGCAAGGCAGACCTTAGCAAAGC-3’
(NM_172077)	Reg3a RV	5’-GGAAGCAGCAAACAGGGCACAGA-3’
Reg3b	Reg3b FWD	5’-CTCCATGACCCCACTCTTGGTGGA-3’
(NM_053289)	Reg3b RV	5’-ACAAGCTGCCACAGAATCCGC-3’
Reg3g	Reg3g FWD	5'-CTGCCTCGTGTAGCCCTCACC-3'
(NM_173097)	Reg3g RV	5'-AGCCCTTGGGGCAGCTGATA-3'
Sct	Sct FWD	5'-GACGGGACGTTCACCAGCGA-3'
(NM_022670)	Sct RV	5'-GTGTCCTCCTCGCTGCGCTTC-3'
Slc15a1	Slc15a1 FWD	5’- TGGTCCAGAGTGATGGCTGCCTG-3’
(NM_057121)	Slc15a1 RV	5’- AGAGAAGACCACCTCGCCGC-3’
Sectm1b	Sectm1b FWD	5'-GCCAAGCCCAGCTGGTGATCA-3'
(NM_199082)	Sectm1b RV	5'-GGTTGTCAGTGGCTAGACCAGTAAC-3'
Sox18	Sox18 FWD	5’-AAACGGCCGACGAGTTGCG-3’
(NM_001024781)	Sox18 RV	5’-CACGCTTTGCCCAGCATCTTGCTC-3’

## Sheet: Gapdh C(t) Values
	Supplementary Table 12. RT-PCR C(t) Values for GAPDH
	MAV 3 hr Time Point				MAV 1 day Time Point						Choroid Plexus 3 hr Time Point					Choroid Plexus 1 day Time Point
			Gapdh mean				Gapdh mean						Gapdh mean					Gapdh mean
	Sample/Pool I.D.	Tmt Group	C(t)		Sample/Pool I.D.	Tmt Group	C(t)				Sample/Pool I.D.	Tmt Group	C(t)			Sample/Pool I.D.	Tmt Group	C(t)
	MAV-1	1-3h ctrl	21.3712		10	1d AMPH	19.2362				CP1	1-ctrl 3h	20.1396			CP15	AMPH 1d	19.2449
	MAV-101	1-3h ctrl	21.1804		16	1d AMPH	20.1354				CP2	1-ctrl 3h	20.2115			CP17	AMPH 1d	20.1109
	MAV-105	1-3h ctrl	21.3752		19	1d AMPH	19.4298				CP3	1-ctrl 3h	19.6682			CP18	AMPH 1d	19.6232
	MAV-109	1-3h ctrl	21.2881		20	1d AMPH	19.7451				CP4	1-ctrl 3h	19.4973			CPA1	AMPH 1d	19.6872
	MAV-113	1-3h ctrl	21.2701		28	1d AMPH	19.2579				CP51	1-ctrl 3h	19.676			CPA2	AMPH 1d	19.6524
	MAV-2	1-3h ctrl	21.4591		30	1d AMPH	19.1148				CP52	1-ctrl 3h	19.7578			JB2x	AMPH 1d	19.98
	MAV-12	2-3h EIH	21.0543		7	1d AMPH	19.7149				CP53	1-ctrl 3h	19.5437			CP10a	EIH 1d	19.3141
	MAV-13	2-3h EIH	21.1426		9	1d AMPH	19.4248				350CP	2-EIH 3h	20.095			CP10b	EIH 1d	19.2143
	MAV-24	2-3h EIH	21.0391		11	1d EIH	20.0349				CP5	2-EIH 3h	19.4183			CP9	EIH 1d	19.6338
	MAV-ML314	2-3h EIH	21.5572		21	1d EIH	19.9092				CP6	2-EIH 3h	20.4549			CPE1	EIH 1d	19.2566
	MAV-ML324	2-3h EIH	21.4624		22	1d EIH	20.634				CP7A	2-EIH 3h	20.1945			CPE2	EIH 1d	19.3066
	MAV-ML335	2-3h EIH	21.4519		25	1d EIH	19.8794				CP7B	2-EIH 3h	20.0139			JB1x	EIH 1d	19.6
	MAV-17	3-3h AMHP	21.0716		JB5	1d EIH	20.22				CPE1	2-EIH 3h	19.5843
	MAV-18	3-3h AMHP	20.6647		JB8	1d EIH	20.04				CPE2	2-EIH 3h	19.956				AMPH mean	19.7164
	MAV-26	3-3h AMHP	21.4604		JB9	1d EIH	20.34				337CP	3-AMPH 3h	20.1456				AMPH SD	0.303648
	MAV-27	3-3h AMHP	21.1297								CP11	3-AMPH 3h	19.6997				EIH mean	19.3876
	MAV-29	3-3h AMHP	21.101								CP12	3-AMPH 3h	19.5043				EIH SD	0.181597
	MAV-5	3-3h AMHP	20.5829								CP13	3-AMPH 3h	20.5255
	MAV-6	3-3h AMHP	20.8812			AMPH mean	19.5074				CPA1	3-AMPH 3h	20.0904
						AMPH SD	0.337376				CPA2	3-AMPH 3h	19.992
		ctrl mean	21.324			EIH mean	20.1511				CPA3	3-AMPH 3h	19.9871
		ctrl SD	0.0979243			EIH SD	0.268261
		AMPH mean	20.9845									ctrl mean	19.7849
		AMPH SD	0.300799									ctrl SD	0.281334
		EIH mean	21.2846									AMPH mean	19.9921
		EIH ctrl	0.231273									AMPH SD	0.326932
												EIH mean	19.9596
												EIH SD	0.354888
